# Supplementary material for: A combination of oxygenation and driving pressure can provide valuable information in predicting the risk of mortality in ARDS patients
Source: PLoS One. 2023 Dec 13;18(12):e0295261. doi: 10.1371/journal.pone.0295261 (PMC10718417; doi:10.1371/journal.pone.0295261)
Supplement: S1 Dataset — (XLSX) [file pone.0295261.s005.xlsx]

## Sheet: Sheet1
number	gender	Age	Height	Weight	Admission source	ICU type	Hospital length of stay	ICU length of stay	Ventilator-day	SURVIVAL	cardiac disease	Chornic pulmonarhy disorder	Hepatic disease	Diabetes mellitus	Renal disease-G	Cerebrovascular disease	malignancy	ARDS risk factor	direct	Pneumonia	Aspiration of gastric contents	Pulmonary contusion	indirect	Inhalation injury	Near drowning	Sepsis (nonpulmonary source)	Nonthoracic trauma or hemorrhagic shock	Pancreatitis	Major burn injury	Drug overdose	Transfusion of blood products	other	ApacheII	SOFA-1	SOFA-2	SOFA-3	vc/pc	FiO2	PaO2	PEEP	VT	Vt: c.c./kg	RR	PIP	Pplat	P/F ratio	P/F ratio<=150>150	MAP	DRIVING PRESSURE
ARDS-01	0	42	174	75	0	0	106	58	62	0	1	0	0	0	1	0	0	1	1	1	0	0	0	0	0	0	0	0	0	0	0	0	34	16	11	15	1	0.6	70	5	569	8.24638	16	18	18	116.667	1		13
ARDS-02	0	23	158	46	0	0	97	22	70	0	0	0	1	0	2	1	0	2	0	0	0	0	1	0	0	0	0	0	0	0	0	1	20	9	9	8	1	1	235.3	5	400	7.25953	24	30		235.3	2
ARDS-03	0	81	163	56	0	1	88	37	43	0	1	1	1	1	0	0	1	2	0	0	0	0	1	0	0	0	0	0	0	0	0	1	24	9	5	NA	2	0.6	87	10	693	11.6178	16	25	20	145	1		10
ARDS-04	1	86	150	44.5	0	1	63	21	24	0	1	0	0	0	0	0	0	1	1	1	0	0	0	0	0	0	0	0	0	0	0	0	27	8	4	4	2	0.55	73.8	5	396	9.24802	20	20	28	134.182	1		23
ARDS-05	0	80	165	45	0	0	34	13	10	0	1	0	0	0	1	0	0	1	1	1	0	0	0	0	0	0	0	0	0	0	0	0	39	12	8	5	1	0.5	88	8	380	6.18188	20	23.5	15.6	176	2		10.6
ARDS-06	0	68	159	52	0	0	59	25	17	0	0	0	0	0	0	0	1	1	1	1	0	0	0	0	0	0	0	0	0	0	0	0	29	9	16	9	1	0.8	76	5	500	8.92698	16	22		95	1
ARDS-07	1	84	150	39	0	0	72	15	7	0	1	0	0	0	0	0	0	2	0	0	0	0	1	0	0	1	0	0	0	0	0	0	25	8	5	3	1	0.4	73.4	5	360	7.9034	20	26	15	183.5	2		10
ARDS-08	0	69	164	72	2	1	23	17	17	0	1	1	0	1	0	1	1	2	0	0	0	0	1	0	0	1	0	0	0	0	0	0	35	NA	7	4	1	0.5	73.5	5	484	7.99207	16	22	11	147	1
ARDS-09	0	98	168	75	0	0	22	20	17	0	1	0	0	1	0	0	0	1	1	1	0	0	0	0	0	0	0	0	0	0	0	0	31	8	12	11	1	1	97.1	10	392	6.10592	16	21	20	97.1	1		10
ARDS-10	0	31	170	73	0	1	18	5	5	0	0	0	0	0	0	0	0	1	1	0	0	1	0	0	0	0	0	0	0	0	0	0	17	7	4	NA	1	0.7	74.9	5	500	7.57346	16	21	17	107	1		12
ARDS-11	0	83	170	86	0	0	25	6	5	0	1	0	1	0	0	0	0	1	1	1	0	0	0	0	0	0	0	0	0	0	0	0	16	8	NA	NA	1	0.6	78.5	12	404	6.11936	26	21	20	130.833	1		8
ARDS-12	1	46	168	57	0	0	33	21	19	0	0	0	0	0	0	0	0	1	1	1	0	0	0	0	0	0	0	0	0	0	0	0	25	9	11	3	1	0.6	87	5	461	7.78716	16	22	19	145	1		14
ARDS-13	1	56	163	81	0	1	34	16	15	0	1	0	0	1	0	0	0	2	0	0	0	0	1	0	0	1	0	0	0	0	0	0	19	6	6	4	1	0.6	87	8	520	9.5151	16	29.5	22.9	145	1		14.9
ARDS-14	1	69	147	55	0	0	13	7	4	0	0	1	0	0	0	0	1	1	1	1	0	0	0	0	0	0	0	0	0	0	0	0	27	6	5	NA	1	0.4	82.1	5	358	8.92991	19	15.9	15	205.25	2		10
ARDS-15	1	76	153	66.5	0	1	29	28	28	1	1	0	0	0	0	0	0	2	0	0	0	0	1	0	0	1	0	0	0	0	0	0	26	10	7	9	1	0.6	144	5	394	8.64983	24	24	25	240	2		20
ARDS-16	0	96	172	73	0	0	68	25	17	0	1	1	0	0	0	0	0	1	1	1	0	0	0	0	0	0	0	0	0	0	0	0	17	11	10	8	1	0.4	107.4	5	500	7.37	16	17	19	268.5	2		14
ARDS-17	0	87	165	70	0	0	63	7	5	0	1	1	0	1	1	0	1	1	1	1	0	0	0	0	0	0	0	0	0	0	0	0	24	7	6	4	1	0.4	83.9	5	498	8.10151	16	26.1	21	209.75	2		16
ARDS-18	1	78	155	58.3	2	1	44	6	5	0	1	0	0	1	1	0	0	1	1	1	0	0	0	0	0	0	0	0	0	0	0	0	30	10	9	NA	1	0.4	140	5	387	8.16973	18	20	17	350	2		12
ARDS-19	0	74	175	70	0	0	26	11	10	0	1	0	0	1	1	0	0	1	1	1	0	0	0	0	0	0	0	0	0	0	0	0	37	10	13	7	1	0.65	65	12	417	5.90903	22	25	25	100	1		13
ARDS-20	0	24	177	61	0	1	47	15	15	1	0	0	1	0	0	0	0	1	1	1	0	0	0	0	0	0	0	0	0	0	0	0	10	5	NA	NA	1	0.45	112.2	5	490	6.7521	20	22	18	249.333	2		13
ARDS-21	0	86	168	61	0	0	24	23	19	1	1	0	0	0	1	0	0	1	1	1	0	0	0	0	0	0	0	0	0	0	0	0	26	12	14	NA	1	0.5	113.6	5	513	7.99065	16	23	19	227.2	2		14
ARDS-22	0	33	183	104	0	0	6	6	6	1	0	0	0	0	0	0	0	1	1	1	0	0	0	0	0	0	0	0	0	0	0	0	42	14	19	NA	1	1	107	10	508	6.52537	28	25	22	107	1		12
ARDS-23	1	79	148	59	0	0	25	11	11	1	1	0	0	1	1	0	0	1	1	1	0	0	0	0	0	0	0	0	0	0	0	0	31	13	9	9	2	1	157	10	262	6.39024	25	35	25	157	2		15
ARDS-24	0	91	154	40	0	0	13	13	13	1	0	1	0	0	0	0	0	1	1	0	1	0	0	0	0	0	0	0	0	0	0	0	28	7	7	16	1	0.6	83.4	12	310	6.0241	24	27.5	26	139	1		14
ARDS-25	0	60	158	69	0	0	51	8	8	1	0	0	0	0	0	0	1	1	1	1	0	0	0	0	0	0	0	0	0	0	0	0	34	13	12	7	1	1	91	10	316	5.73503	34	39.9	38.2	91	1		28.2
ARDS-26	0	89	155	54	0	0	10	8	9	1	1	0	0	1	1	0	1	1	1	1	0	0	0	0	0	0	0	0	0	0	0	0	33	15	15	16	1	0.6	83	10	414	7.90529	20	24	21	138.333	1		11
ARDS-27	0	85	176	67	0	0	57	28	26	0	1	1	0	0	0	0	0	1	1	1	0	0	0	0	0	0	0	0	0	0	0	0	34	9	6	4	1	1	200	5	500	6.99496	16			200	2
ARDS-28	0	71	165	62	0	0	83	33	31	0	1	0	0	0	1	0	0	2	0	0	0	0	1	0	0	1	0	0	0	0	0	0	27	14	NA	NA	1	0.4	53	5	480	7.80869	16	26	18	132.5	1		13
ARDS-29	0	90	170	61	0	0	74	36	65	0	1	0	0	0	0	0	0	1	1	1	0	0	0	0	0	0	0	0	0	0	0	0	27	10	7	7	1	0.8	107.1	10	438	7.96364	25	32	29	133.875	1		19
ARDS-30	0	69	158.5	69.3	0	1	71	21	17	0	1	0	0	1	1	0	0	2	0	0	0	0	1	0	0	0	0	0	0	0	0	1	29	17	9	10	1	0.4	70	5	490	8.82088	21	24.1	21.3	175	2		16.3
ARDS-31	0	74	174	88	0	0	46	9	4	0	0	0	1	0	1	0	0	1	1	1	0	0	0	0	0	0	0	0	0	0	0	0	33	15	13	7	1	0.5	90.8	8	552	7.9242	23	18	17	181.6	2		9
ARDS-32	0	78	158	38	0	0	45	23	7	0	0	0	0	1	0	0	0	1	1	0	1	0	0	0	0	0	0	0	0	0	0	0	26	8	7	2	1	0.4	79	5	460	8.34846	18	24	19	197.5	2		14
ARDS-33	0	87	165	67.7	0	1	39	11	7	0	1	0	0	0	0	0	0	1	1	0	1	0	0	0	0	0	0	0	0	0	0	0	25	8	NA	NA	1	0.4	104.7	5	530	8.62209	16	23.5	19.2	261.75	2		14.2
ARDS-34	1	26	162	49	0	0	43	4	38	1	0	0	0	0	0	0	0	1	1	1	0	0	0	0	0	0	0	0	0	0	0	0	32	9	10	5	2	0.7	72.2	10	394	7.3316	20	32	36	103.143	1		26
ARDS-35	1	75	153	43	0	0	30	12	9	0	0	0	0	0	2	0	0	1	1	1	0	0	0	0	0	0	0	0	0	0	0	0	29	7	8	8	1	0.4	62.2	8	401	8.80351	16	30	23	155.5	2		15
ARDS-36	0	55	162	93.8	0	0	46	21	19	0	1	0	1	1	1	0	0	2	0	0	0	0	1	0	0	0	0	0	0	0	1	0	33	10	11	6	1	0.5	48.3	12	398	6.69358	26	28	26	96.6	1		14
ARDS-37	0	38	165	71.5	0	0	35	27	28	1	0	0	1	0	0	0	0	1	1	0	1	0	0	0	0	0	0	0	0	0	0	0	37	12	17	16	2	1	158	10	545	8.86611	39	31		158	2
ARDS-38	0	72	162	82	0	0	29	28	28	1	1	1	0	1	1	0	1	1	1	1	0	0	0	0	0	0	0	0	0	0	0	0	36	10	14	13	1	0.7	68.2	10	368	6.2649	32	37.5	34.9	97.4286	1		24.9
ARDS-39	0	65	165.3	65.4	2	1	34	14	13	0	0	0	0	0	0	0	1	1	1	1	0	0	0	0	0	0	0	0	0	0	0	0	23	10	11	7	2	0.4	104	10	485	7.85552	26	30	20	260	2		10
ARDS-40	1	89	155	52.9	0	0	38	38	20	1	1	0	0	1	2	1	0	1	1	1	0	0	0	0	0	0	0	0	0	0	0	0	33	12	8	10	1	0.4	87	5	300	6.3425	24	26	20	217.5	2		15
ARDS-41	0	55	165	63.7	0	1	20	11	11	1	1	0	1	0	0	0	0	1	1	1	0	0	0	0	0	0	0	0	0	0	0	0	11	5	8	6	1	0.5	126	8	536	8.7197	16	24	20	252	2		12
ARDS-42	1	47	161	45	2	0	41	11	11	1	0	0	0	0	0	0	1	1	1	1	0	0	0	0	0	0	0	0	0	0	0	0	31	7	12	11	1	0.6	85.4	12	329	6.23106	24	27	21	142.333	1		9
ARDS-43	0	32	180	67	0	1	32	8	9	1	0	0	0	0	0	0	0	2	0	0	0	0	1	0	0	0	0	1	0	0	0	0	25	14	15	19	1	0.65	100	10	652	8.67945	16	32	29	153.846	2		19
ARDS-44	0	51	158	55.5	0	1	27	12	11	0	0	0	0	0	0	0	1	1	1	1	0	0	0	0	0	0	0	0	0	0	0	0	28	14	12	7	1	0.4	115	12	360	6.53357	24	27	24	287.5	2		12
ARDS-45	0	68	174.5	90.5	0	0	15	10	8	0	1	0	0	0	0	0	0	2	0	0	0	0	1	0	0	1	0	0	0	0	0	0	31	11	NA	6	1	0.45	86.4	5	605	8.6293	17	29	18	192	2		13
ARDS-46	0	36	173	64.5	0	0	21	8	7	0	0	0	1	0	0	0	0	1	1	1	0	0	0	0	0	0	0	0	0	0	0	0	26	14	11	4	2	0.8	203.6	5	546	7.94182	19	28		254.5	2
ARDS-47	0	86	152	51.8	0	0	24	9	7	0	1	0	0	0	0	0	0	1	1	1	0	0	0	0	0	0	0	0	0	0	0	0	30	10	6	4	1	0.4	93	8	326	6.56728	22	16.7	14	232.5	2		6
ARDS-48	1	71	156	46.5	0	0	13	10	11	1	1	0	1	1	0	0	1	1	1	1	0	0	0	0	0	0	0	0	0	0	0	0	29	12	10	13	1	0.7	96.4	14	300	6.21375	25	27.1	25	137.714	1		11
ARDS-49	0	57	170	63	0	0	8	8	7	1	1	0	1	1	0	0	1	1	1	1	0	0	0	0	0	0	0	0	0	0	0	0	29	16	14	6	1	0.4	109	10	413	6.25568	24	25	20	272.5	2	13	10
ARDS-50	0	72	161.3	55	0	0	31	7	5	0	0	0	0	0	0	0	1	1	1	1	0	0	0	0	0	0	0	0	0	0	0	0	26	10	5	NA	1	0.4	92.7	8	354	6.09294	20	17	15	231.75	2	12.6	7
ARDS-51	0	81	164	60	0	1	10	9	9	1	0	0	0	1	0	0	0	1	1	1	0	0	0	0	0	0	0	0	0	0	0	0	36	10	NA	NA	1	1	132.5	5	500	8.25628	16	26	24	132.5	1	11	19
ARDS-52	1	61	152	58	0	0	20	5	5	1	0	0	0	0	0	0	1	1	1	1	0	0	0	0	0	0	0	0	0	0	0	0	31	16	19	NA	1	0.7	90.9	8	361	8.11966	22	18.2	24.5	129.857	1	10.5	16.5
ARDS-53	0	61	172	61	0	1	14	4	4	1	1	0	0	0	0	0	0	2	0	0	0	0	1	0	0	1	0	0	0	0	0	0	36	14	22	NA	1	0.4	95.9	5	514	7.57665	16	25.5	22	239.75	2	9.9	17
ARDS-54	1	61	158	70	0	0	119	14	71	0	1	0	0	1	0	0	0	1	1	1	0	0	0	0	0	0	0	0	0	0	0	0	24	11	11	9	2	0.6	141.1	8	400	7.98403	16	23	20	235.167	2		12
ARDS-55	1	83	161	78.2	0	0	65	17	49	0	0	0	1	1	1	0	0	1	1	1	0	0	0	0	0	0	0	0	0	0	0	0	22	9	5	5	1	0.4	93	8	398	7.5336		29	25	232.5	2		17
ARDS-56	0	93	160	47.5	0	0	81	24	74	0	1	0	0	0	0	0	0	1	1	1	0	0	0	0	0	0	0	0	0	0	0	0	28	10	7	6	2	0.5	81.8	10	425	7.46662	21	22	22	163.6	2		12
ARDS-57	0	69	154	49.5	0	0	63	35	45	0	1	0	0	1	1	0	0	1	1	1	0	0	0	0	0	0	0	0	0	0	0	0	36	12	10	5	1	0.8	136	12	329	6.39332	24	22	無法	170	2
ARDS-58	0	69	160	45.7	0	0	30	5	4	0	1	0	0	1	0	0	0	1	1	1	0	0	0	0	0	0	0	0	0	0	0	0	13	2	2	NA	2	0.6	79	8	460	8.08152	22	27	19	131.667	1		11
ARDS-59	0	78	164	75.5	0	0	53	33	52	0	1	0	0	0	1	0	0	1	1	1	0	0	0	0	0	0	0	0	0	0	0	0	23	12	12	5	1	0.6	68.4	14	335	5.5317	24	28	24	114	1		10
ARDS-60	0	88	158	42.3	0	0	107	17	20	0	1	0	0	1	0	1	0	1	1	1	0	0	0	0	0	0	0	0	0	0	0	0	21	7	5	3	1	0.6	167	5	440	7.98548	14	23	21	278.333	2		16
ARDS-61	0	81	153	49	0	0	29	10	7	0	1	1	0	0	0	1	0	1	1	1	0	0	0	0	0	0	0	0	0	0	0	0	20	3	1	2	1	1	146	10	558	11.0386	28	19	15	146	1
ARDS-62	0	70	159	66	0	0	34	30	26	0	1	0	1	1	0	0	0	1	1	0	0	1	0	0	0	0	0	0	0	0	0	0	34	14	NA	13	1	1	110	10	442	7.89145	28	23	21	110	1	10	11
ARDS-63	0	49	165	56.8	0	1	34	16	33	0	0	0	0	0	0	0	0	2	0	0	0	0	1	0	0	0	1	0	0	0	0	0	21	7	NA	NA	1	0.4	73.5	5	468	7.61347	20	17	12	183.75	2	9.1	7
ARDS-64	0	54	174.5	83	2	0	65	29	32	1	0	0	0	0	0	0	1	1	1	1	0	0	0	0	0	0	0	0	0	0	0	0	30	14	12	10	1	0.5	59.7	59.7	425	6.0619	28	27	23	119.4	1	18
ARDS-65	0	52	161	65	0	0	26	7	5	0	1	0	0	1	1	0	0	1	1	1	0	0	0	0	0	0	0	0	0	0	0	0	29	11	8	6	1	0.7	80.3	12	356	6.15597	30	23.5	22	114.714	1	16.7	10
ARDS-66	0	67	159	68	0	1	81	20	30	1	1	0	0	1	1	0	0	2	0	0	0	0	1	0	0	1	0	0	0	0	0	0	34	14	NA	NA	1	0.4	42.1	5	460	9.01784	18	17.3	16.3	105.25	1	8.1	11.3
ARDS-67	1	74	156	59.5	0	0	20	20	20	1	0	0	1	0	0	0	1	1	1	1	0	0	0	0	0	0	0	0	0	0	0	0	31	5	9	10	1	0.8	62.4	5	410	8.50622	26	16	12	78	1	9	7
ARDS-68	0	91	167	68	0	0	22	16	13	0	0	0	0	0	1	0	0	1	1	1	0	0	0	0	0	0	0	0	0	0	0	0	35	14	12	5	1	1	51.8	12	380	6.00411	24	30	21	51.8	1	19	9
ARDS-69	0	78	166	51	0	0	28	23	27	0	0	0	0	0	0	0	0	1	1	1	0	0	0	0	0	0	0	0	0	0	0	0	29	7	9	5	1	1	211.7	5	512	8.20513	16	31	26	211.7	2	13	21
ARDS-70	1	71	156	62	0	0	34	11	8	0	1	0	0	1	1	0	0	1	1	1	0	0	0	0	0	0	0	0	0	0	0	0	30	7	11	6	2	0.5	73	10	409	8.46791	23	29	21	146	1	13	11
ARDS-71	1	25	166	98	0	0	16	7	2	0	0	0	0	0	0	0	0	1	1	0	1	0	0	0	0	0	0	0	0	0	0	0	21	9	3	1	1	0.8	91.9	5	431	7.50871	30	17	15	114.875	1	10.6	10
ARDS-72	0	92	163	49	0	0	26	26	26	1	1	0	1	0	0	0	0	1	1	1	0	0	0	0	0	0	0	0	0	0	0	0	28	8	8	8	1	0.4	116.9	5	358	6.00168	24	33.8	31.7	292.25	2	14.6	26.7
ARDS-73	0	52	165	68.5	0	0	24	13	11	0	0	0	0	1	0	0	0	2	0	0	0	0	1	0	0	1	0	0	0	0	0	0	32	18	14	NA	1	1	79.7	8	452	7.35318	27	21	20	79.7	1	9	12
ARDS-74	1	91	159	63	0	0	34	3	3	1	1	0	0	0	0	0	0	1	1	1	0	0	0	0	0	0	0	0	0	0	0	0	32	14	NA	NA	1	1	61.1	8	300	5.8812	30	30	26	61.1	1	12	18
ARDS-75	1	65	158	55.2	0	0	14	13	13	1	0	0	0	0	0	0	1	2	0	0	0	0	1	0	0	1	0	0	0	0	0	0	30	11	16	16	1	0.6	60	10	380	7.58483	22	33	19	100	1	18	9
ARDS-76	1	69	162	76	0	1	4	4	4	1	0	0	1	0	0	0	1	1	1	1	0	0	0	0	0	0	0	0	0	0	0	0	29	7	18	NA	2	0.5	92	8	359	6.68031	20	26	31	184	2	23	23
ARDS-77	0	66	161.5	64.5	2	0	11	3	3	1	0	0	1	0	2	0	1	1	1	1	0	0	0	0	0	0	0	0	0	0	0	0	44	9	NA	NA	1	0.7	75.1	10	500	8.57927	16	25	24	107.286	1	10.7	14
ARDS-78	0	86	165	57	0	0	25	7	1	0	1	1	1	1	0	0	0	1	1	0	1	0	0	0	0	0	0	0	0	0	0	0	29	14	10	NA	1	0.5	81	5	450	7.32064	16	17	15	162	2	9.2	10
ARDS-79	0	87	166	72.5	0	0	14	8	4	0	1	1	0	1	1	0	1	1	1	1	0	0	0	0	0	0	0	0	0	0	0	0	31	7	7	5	1	0.4	88.8	5	480	7.69477	18	29	24	222	2	14	19
ARDS-80	1	56	165	66.5	0	0	19	5	4	0	1	0	0	1	0	0	0	2	0	0	0	0	1	0	0	1	0	0	0	0	0	0	31	10	5	NA	2	0.6	147.5	8	490	8.67717	32	23	20	245.833	2	16	12
ARDS-81	0	76	162	66.6	0	0	13	9	5	0	0	0	0	1	0	0	0	1	1	1	0	0	0	0	0	0	0	0	0	0	0	0	26	6	8	1	1	1	71	5	544	9.26115	27	13.4	19	71	1	8.7	14
ARDS-82	0	36	167	79	0	0	11	11	10	1	0	0	1	0	0	0	0	1	1	1	0	0	0	0	0	0	0	0	0	0	0	0	32	16	17	20	1	0.45	84	12	405	6.39912	28	29	26	186.667	2	16	14
ARDS-83	1	68	166	67.7	0	0	18	5	5	1	0	0	1	0	0	0	0	1	1	1	0	0	0	0	0	0	0	0	0	0	0	0	36	14	18	NA	1	0.9	74	14	296	5.15859	34	33	30	82.2222	1	21	16
ARDS-84	0	110	157	63.5	0	0	20	19	19	1	1	0	0	0	0	0	0	2	0	0	0	0	1	0	0	0	0	1	0	0	0	0	38	14	NA	NA	1	0.65	104.7	12	350	6.45876	22	25	24	161.077	2	17	12
ARDS-85	1	80	154	86	0	0	17	13	11	0	1	0	0	1	0	0	0	1	1	1	0	0	0	0	0	0	0	0	0	0	0	0	28	10	12	NA	2	0.4	66.9	10	463	9.96556	16	29	26	167.25	2	16	16
ARDS-86	0	55	170	72	0	0	29	11	11	1	0	0	0	0	0	0	1	1	1	1	0	0	0	0	0	0	0	0	0	0	0	0	29	12	13	14	1	0.5	66	10	425	6.43744	24	30	26	132	1	18	16
ARDS-87	0	74	168.6	55	0	0	28	16	21	0	0	1	0	0	0	0	1	1	1	1	0	0	0	0	0	0	0	0	0	0	0	0	31	11	7	5	1	0.5	117.3	10	403	6.59574	30	28	17.2	234.6	2	9.9	7.2
ARDS-88	0	88	162	66	0	0	30	30	30	1	1	0	1	0	2	0	0	1	1	1	0	0	0	0	0	0	0	0	0	0	0	0	39	16	16	14	1	1	55	12	350	5.95846	30	32	26	55	1	19	14
ARDS-89	0	68	167	74.4	0	1	32	26	24	0	1	0	0	1	1	0	0	2	0	0	0	0	1	0	0	1	0	0	0	0	0	0	32	15	10	7	1	0.75	84	12	359	5.6723	26	30	28	112	1	19	16
ARDS-90	1	32	158	48	0	0	39	4	36	1	0	0	0	0	2	0	0	1	1	1	0	0	0	0	0	0	0	0	0	0	0	0	35	12	15	NA	2	1	191.9	3	387	7.72455	25	17		191.9	2	8
ARDS-91	1	73	156	48.5	0	0	65	5	5	1	1	0	0	1	0	0	1	1	1	1	0	0	0	0	0	0	0	0	0	0	0	0	34	4	12	NA	2	0.7	72	3	447	9.25849	21	13.9		102.857	1	6.1
ARDS-92	0	59	160	68.5	0	0	18	11	7	0	0	1	0	0	0	0	0	1	1	1	0	0	0	0	0	0	0	0	0	0	0	0	25	15	8	3	1	1	99.8	8	330	5.79761	24	19.7	15	99.8	1	12.2	7
ARDS-93	0	31	174	104	0	0	5	9	5	0	1	0	0	1	0	0	0	1	1	1	0	0	0	0	0	0	0	0	0	0	0	0	15	6	5	2	1	0.4	98.3	10	561	8.0534	16	21.2	20	245.75	2	12.9	10
ARDS-94	1	71	150	38	0	0	4	4	4	1	1	0	0	0	2	0	0	1	1	1	0	0	0	0	0	0	0	0	0	0	0	0	39	14	16	NA	1	1	151.6	8	476	11.1163	16	32		151.6	2	23
ARDS-95	1	67	152.5	58	0	0	11	9	6	1	0	0	0	0	0	0	1	1	1	1	0	0	0	0	0	0	0	0	0	0	0	0	27	9	5	3	1	0.5	124.1	8	354	7.85097	20	26	23	248.2	2	13.6	15
ARDS-96	0	87	159	54	0	0	34	10	19	0	1	0	0	1	0	0	0	1	1	1	0	0	0	0	0	0	0	0	0	0	0	0	34	14	12	11	1	1	72.5	10	450	8.03428	20	29.1	26	72.5	1	14.9	16
ARDS-97	0	76	172	68	0	0	8	8	8	1	1	0	0	1	0	1	0	1	1	0	1	0	0	0	0	0	0	0	0	0	0	0	35	13	12	11	2	1	94.8	8	593	8.74116	16	40		94.8	1	26
ARDS-98	0	88	165	41.5	0	0	24	23	23	1	1	0	0	0	0	0	0	1	1	1	0	0	0	0	0	0	0	0	0	0	0	0	18	6	NA	NA	1	0.5	100.9	8	536	8.6872	21	19	16	201.8	2	11	8
ARDS-99	0	83	171	76.4	2	1	119	75	72	0	0	0	0	0	0	0	1	1	1	1	0	0	0	0	0	0	0	0	0	0	0	0	19	3	6	6	1	1	67.8	5	523	7.81413	18	24	22	67.8	1		17
ARDS-100	0	63	163	65.5	0	0	97	20	95	0	0	1	0	0	0	0	0	1	1	1	0	0	0	0	0	0	0	0	0	0	0	0	23	5	8	6	1	0.4	99.3	5	446	7.47695	20	22	19	248.25	2		14
ARDS-101	0	86	168	55	0	1	63	31	40	0	1	1	0	0	0	1	1	1	1	1	0	0	0	0	0	0	0	0	0	0	0	0	23	7	5	4	1	0.5	98	8	301	4.68847	33	20		196	2
ARDS-102	0	73	156	85	0	0	69	27	25	0	1	1	0	0	0	0	0	1	1	1	0	0	0	0	0	0	0	0	0	0	0	0	26	10	14	NA	1	0.4	86.8	10	330	6.19369	25	17		217	2	16
ARDS-103	1	80	152	39.5	0	0	58	18	31	0	1	1	0	0	0	0	0	1	1	1	0	0	0	0	0	0	0	0	0	0	0	0	23	11	4	5	1	0.4	77.9	5	379	8.49014	20	26	15	194.75	2	12	10
ARDS-104	1	76			0	1	62	21	38	0	1	0	0	1	0	0	1	1	1	1	0	0	0	0	0	0	0	0	0	0	0	0	38	10	12	5	1	0.8	90	14	239	5.38774	31	27	27	112.5	1	19	13
ARDS-105	1	66	154.5	68.9	2	0	57	31	29	0	1	0	1	1	0	0	0	1	1	1	0	0	0	0	0	0	0	0	0	0	0	0	33	15	12	NA	1	1	71.9	8	368	7.84648	28	24	21	71.9	1	9.3	13
ARDS-106	1	70	163	71	0	0	63	16	37	0	0	0	0	0	0	0	1	2	0	0	0	0	1	0	0	1	0	0	0	0	0	0	27	15	10	6	2	0.4	114	5	498	9.11253	16	26	25	285	2	11	20
ARDS-107	0	83	164	58.5	0	0	58	24	21	0	0	1	0	0	0	1	1	1	1	1	0	0	0	0	0	0	0	0	0	0	0	0	29	8	5	5	1	0.55	88.1	10	454	7.4967	20	23	22	160.182	2	14	12
ARDS-108	0	67	170	48	0	0	69	68	68	0	0	0	0	0	0	1	0	1	1	0	1	0	0	0	0	0	0	0	0	0	0	0	25	8	6	6	1	1	172	5	602	9.11845	21	17.7		172	2	7.7
ARDS-109	1	32	158	51.2	0	0	39	20	16	1	0	0	0	0	2	0	0	1	1	1	0	0	0	0	0	0	0	0	0	0	0	0	35	10	NA	NA	1	1	177	8	428	8.54291	28	27	24	177	2	16	16
ARDS-110	1	73	152	66.7	0	0	41	15	10	0	0	0	0	1	1	0	1	2	0	0	0	0	1	0	0	1	0	0	0	0	0	0	27	11	7	9	1	0.45	129.1	10	356	7.97491	20	21.9	20	286.889	2	13.9	10
ARDS-111	0	91	173	63.5	0	0	30	9	5	0	1	0	1	1	0	0	0	1	1	1	0	0	0	0	0	0	0	0	0	0	0	0	31	8	5	5	1	0.7	71.6	14	400	5.81818	26	26	25	102.286	1	19	11
ARDS-112	0	55	170	68.2	0	0	42	30	41	0	0	1	0	0	0	0	1	1	1	1	0	0	0	0	0	0	0	0	0	0	0	0	27	7	5	6	2	0.6	82.3	8	387	5.86186	20	32.5	30	137.167	1	15.8	22
ARDS-113	0	97	168	73	0	1	38	18	15	0	0	0	0	0	0	0	0	1	1	1	0	0	0	0	0	0	0	0	0	0	0	0	17	14	9	11	1	0.5	77.7	5	500	7.78816	16	26.3	25.1	155.4	2	13.5	20.1
ARDS-114	1	52	151	50.5	0	1	46	46	46	1	1	0	1	0	0	0	0	1	1	1	0	0	0	0	0	0	0	0	0	0	0	0	26	12	8	6	1	0.5	72	14	280	6.40293	38	39	35	144	1	23	21
ARDS-115	0	81	161.5	61	0	1	66	50	50	1	1	0	0	1	0	0	0	1	1	1	0	0	0	0	0	0	0	0	0	0	0	0	16	6	9	6	2	0.5	120	5	592	10.1579	23	26	38	240	2	12	33
ARDS-116	0	53	165	80	0	0	25	13	9	0	1	0	1	1	2	0	0	1	1	1	0	0	0	0	0	0	0	0	0	0	0	0	27	13	11	9	2	0.6	68	10	565	9.19148	18	28	20	113.333	1	15	10
ARDS-117	0	48	165	50	0	0	33	30	28	0	0	0	0	0	0	0	1	1	1	1	0	0	0	0	0	0	0	0	0	0	0	0	32	12	6	4	1	1	44.1	10	417	6.7838	32	21	25	44.1	1	14	15
ARDS-118	0	78	165	61	0	0	49	24	7	0	1	0	0	1	1	1	0	1	1	1	0	0	0	0	0	0	0	0	0	0	0	0	22	10	6	3	1	0.45	96.7	8	479	7.79242	16	22.1	20.4	214.889	2	11.9	12.4
ARDS-119	0	91	158	68.3	0	1	71	48	54	0	1	1	1	0	0	0	1	1	1	1	0	0	0	0	0	0	0	0	0	0	0	0	17	4	4	NA	1	0.6	63	12	340	6.1706	32	38	30	105	1	20	18
ARDS-120	1	50	160	61.5	0	0	35	30	30	1	1	0	0	0	0	0	0	1	1	1	0	0	0	0	0	0	0	0	0	0	0	0	21	16	10	8	1	0.5	82	8	292	5.62404	26	22	19	164	2	13	11
ARDS-121	0	70	163	65	0	0	30	22	15	0	1	0	0	0	0	1	1	1	1	1	0	0	0	0	0	0	0	0	0	0	0	0	25	8	6	3	1	1	198.2	5	510	8.54987	16	21	18	198.2	2	10	13
ARDS-122	0	80	166	60	2	0	39	12	18	0	1	0	0	0	0	0	0	1	1	1	0	0	0	0	0	0	0	0	0	0	0	0	28	12	9	3	1	0.5	106	10	383	6.13979	26	24	21	212	2	12	11
ARDS-123	1	70	152.6	61	2	1	63	7	5	0	1	0	0	0	0	0	0	1	1	1	0	0	0	0	0	0	0	0	0	0	0	0	14	NA	NA	NA	1	0.4	103.1	5	370	8.18946	18	20	18	257.75	2	10	13
ARDS-124	0	46	171	90	0	0	22	17	12	0	1	0	0	0	0	0	0	1	1	1	0	0	0	0	0	0	0	0	0	0	0	0	22	10	NA	NA	1	1	83	5	478	7.14179	18	24	23	83	1	13	18
ARDS-125	0	64	165.4	70	2	0	75	15	29	1	1	0	0	1	0	1	0	1	1	1	0	0	0	0	0	0	0	0	0	0	0	0	19	8	6	5	1	0.5	88	8	330	5.33721	30	26.3	23	176	2	14	15
ARDS-126	1	65	161	63	0	0	31	17	18	1	1	0	0	1	0	0	0	1	1	1	0	0	0	0	0	0	0	0	0	0	0	0	17	10	8	9	1	0.4	72.5	5	374	7.07931	16	18.8	15	181.25	2	8.5	10
ARDS-127	1	25	156	39.5	0	0	18	16	16	1	0	1	0	0	0	0	0	1	1	1	0	0	0	0	0	0	0	0	0	0	0	0	33	14	17	14	2	1	288.1	5	526	10.8948	25	17	13	288.1	2	10	8
ARDS-128	1	81	151	55	0	0	13	13	13	1	1	0	0	1	0	0	0	1	1	1	0	0	0	0	0	0	0	0	0	0	0	0	26	11	12	15	1	0.5	74.8	8	389	8.8955	16	22	18	149.6	1	13	10
ARDS-129	0	91	168	61	0	0	26	10	6	0	1	0	0	1	0	0	0	1	1	1	0	0	0	0	0	0	0	0	0	0	0	0	32	8	6	3	1	0.6	68.7	12	341	5.31153	26	28	25	114.5	1	16	13
ARDS-130	0	51	183	81.5	0	0	15	7	3	0	0	0	0	0	0	0	0	1	1	1	0	0	0	0	0	0	0	0	0	0	0	0	16	5	2	NA	1	0.6	99.8	5	544	6.9878	16	9.4		166.333	2	5.2
ARDS-131	1	42	154	55	0	0	10	5	4	0	1	0	0	0	0	0	0	1	1	0	1	0	0	0	0	0	0	0	0	0	0	0	26	7	4	NA	1	1	113.9	10	314	6.7585	26	23.8	19.1	113.9	1	13.5	9.1
ARDS-132	0	54	171	69	0	0	8	8	8	1	0	0	0	0	0	0	0	1	1	1	0	0	0	0	0	0	0	0	0	0	0	0	38	10	15	18	2	1	146	10	278	4.15359	20	30	28	146	1	17	18
ARDS-133	1	85	154	65	0	0	20	20	20	1	0	0	0	0	0	0	0	1	1	1	0	0	0	0	0	0	0	0	0	0	0	0	31	5	6	12	1	1	72.4	10	175	3.76668	26	36	29	72.4	1	19	19
ARDS-134	0	63	173	81.2	0	0	21	17	17	1	1	0	0	0	0	0	0	1	1	1	0	0	0	0	0	0	0	0	0	0	0	0	19	10	10	8	1	0.7	100.8	8	483	7.02546	18	21.8	18.9	144	1	12.8	10.9
ARDS-135	0	68	170	67	0	0	15	12	13	1	1	0	0	1	0	1	1	1	1	1	0	0	0	0	0	0	0	0	0	0	0	0	26	8	9	7	1	0.45	99	8	523	7.92184	16	24	20	220	2	15	12
ARDS-136	0	74	168	55	0	0	8	7	7	1	1	1	0	0	0	0	1	1	1	1	0	0	0	0	0	0	0	0	0	0	0	0	32	9	NA	NA	1	0.8	96.5	10	360	5.60748	26	30	25	120.625	1	17	15
ARDS-137	0	69	169	75.5	0	0	15	2	2	1	1	0	0	1	0	0	0	2	0	0	0	0	1	0	0	1	0	0	0	0	0	0	38	13	NA	NA	1	0.8	193.3	10	442	6.78851	26	24.1	22	241.625	2	16.3	12
ARDS-138	0	65	164	63	0	0	68	38	67	0	0	0	0	1	0	0	0	1	1	1	0	0	0	0	0	0	0	0	0	0	0	0	30	7	13	10	2	0.35	86.4	5	400	6.60502	33	22		246.857	2	14
ARDS-139	1	77	152	45.5	0	0	57	24	55	0	1	0	0	1	1	1	0	1	1	1	0	0	0	0	0	0	0	0	0	0	0	0	24	10	6	4	1	0.4	79.4	8	443	9.92384	16	26	20	198.5	2	13	12
ARDS-140	0	87	166	73	0	0	40	17	16	0	1	1	0	1	1	0	1	1	1	1	0	0	0	0	0	0	0	0	0	0	0	0	31	8	9	9	1	0.4	91.5	12	365	5.75891	28	27.2	22.2	228.75	2	18.5	10.2
ARDS-141	0	82	156	65	0	0	40	22	35	0	1	0	0	1	1	0	0	1	1	1	0	0	0	0	0	0	0	0	0	0	0	0	35	15	10	6	2	0.4	66.1	8	435	8.16441	16	22.5		165.25	2	13.8
ARDS-142	0	75	176	99.5	0	0	46	33	38	0	1	0	0	1	0	0	0	1	1	1	0	0	0	0	0	0	0	0	0	0	0	0	34	14	14	14	1	1	76.9	14	406	5.67991	28	29	27	76.9	1	22	13
ARDS-143	0	85	165	57.5	0	0	19	8	7	0	1	1	0	1	1	0	0	2	0	0	0	0	1	0	0	0	0	0	0	0	1	0	29	9	9	7	2	0.45	116	10	456	7.41825	18	22	21	257.778	2	14	11
ARDS-144	0	87	158	57	0	1	43	43	43	1	1	0	0	1	1	0	0	1	1	1	0	0	0	0	0	0	0	0	0	0	0	0	26	6	6	8	1	0.6	100	14	380	6.89655	28	29	28	166.667	2	18	14
ARDS-145	1	63	153	57	0	0	16	11	9	0	0	0	0	0	0	0	0	1	1	1	0	0	0	0	0	0	0	0	0	0	0	0	28	12	11	4	1	0.7	91.4	16	299	6.56421	25	35	27	130.571	1	22	11
ARDS-146	1	67	162	71.8	0	0	14	13	11	0	0	0	0	0	0	0	0	1	1	1	0	0	0	0	0	0	0	0	0	0	0	0	30	12	11	6	1	0.7	55	14	339	6.30815	28	30.3	27.9	78.5714	1	20.1	13.9
ARDS-147	0	81	170	50.5	0	0	14	13	13	1	0	0	1	0	1	0	1	1	1	1	0	0	0	0	0	0	0	0	0	0	0	0	26	13	14	11	1	0.6	74.3	8	419	6.34656	20	24.4	20.6	123.833	1	13.2	12.6
ARDS-148	1	76	152	52.5	0	0	35	13	11	0	1	0	0	1	0	0	0	1	1	0	1	0	0	0	0	0	0	0	0	0	0	0	38	10	6	6	1	0.6	81.5	14	270	6.05381	26	24.6	24	135.833	1	17.5	10
ARDS-149	1	84	153	55.5	0	0	29	20	11	0	1	1	0	0	1	0	0	1	1	1	0	0	0	0	0	0	0	0	0	0	0	0	36	13	8	8	1	0.6	157	14	315	6.92308	24	29	26	261.667	2	19	12
ARDS-150	1	44	165	52	0	0	16	16	16	0	0	0	0	0	0	0	1	1	1	1	0	0	0	0	0	0	0	0	0	0	0	0	26	9	7	5	1	1	247	10	298	5.27434	28	25	23	247	2	12	13
ARDS-151	0	82	168	66	0	0	23	22	22	1	1	0	0	0	0	0	1	1	1	1	0	0	0	0	0	0	0	0	0	0	0	0	34	7	7	6	2	0.8	149	10	547	8.52025	27	29	28	186.25	2	18	18
ARDS-152	0	69	165	61	0	0	30	16	14	0	1	0	0	1	0	0	0	1	1	1	0	0	0	0	0	0	0	0	0	0	0	0	25	10	NA	NA	1	0.4	115	5	405	6.58858	12	18	15	287.5	2	7.8	10
ARDS-153	0	66	160	46.5	0	0	40	24	24	1	0	1	0	1	0	0	1	1	1	1	0	0	0	0	0	0	0	0	0	0	0	0	27	8	6	6	1	0.5	68	5	438	7.69771	20	22	14	136	1	11	9
ARDS-154	0	42	169	85.5	0	1	27	26	26	1	0	0	0	0	0	0	0	1	1	1	0	0	0	0	0	0	0	0	0	0	0	0	32	12	NA	NA	1	0.8	77.7	10	420	6.45062	24	28	27.7	97.125	1	25.5	17.7
ARDS-155	0	95	161	66	0	0	14	6	5	0	1	1	0	0	0	0	0	1	1	1	0	0	0	0	0	0	0	0	0	0	0	0	24	NA	NA	NA	1	0.4	69.3	8	552	9.54522	16	27	24	173.25	2	10	16
ARDS-156	1	82	162	75	0	1	42	12	13	1	0	0	0	1	0	0	0	2	0	0	0	0	1	0	0	1	0	0	0	0	0	0	41	9	13	11	2	0.4	76	8	541	10.067	23	26		190	2	15
ARDS-157	0	58	174	73.5	0	0	4	2	3	1	0	1	0	0	0	0	0	1	1	1	0	0	0	0	0	0	0	0	0	0	0	0	36	NA	NA	NA	1	0.5	98.2	12	421	6.04364	30	27	26	196.4	2	20	14
ARDS-158	0	66	160	46.5	0	0	40	24	24	1	0	1	0	1	0	0	1	1	1	1	0	0	0	0	0	0	0	0	0	0	0	0	27	8	6	6	2	0.6	58.7	10	572	11.9615	28	26		97.8333	1	16
ARDS-159	0	81	150	57	0	0	24	24	24	1	1	1	1	0	0	0	0	1	1	1	0	0	0	0	0	0	0	0	0	0	0	0	28	9	10	10	2	0.5	79.5	8	475	8.96903	16	32	21	159	2	15	13
ARDS-160	0	27	184	133.5	0	1	12	7	6	1	0	0	0	0	0	0	0	2	0	0	0	0	1	0	0	1	0	0	0	0	0	0	17	4	12	NA	2	0.5	89	10	463	5.86819	21	24	24	178	2	16	14
ARDS-161	1	56	165	65.5	0	0	2	2	2	1	1	0	0	1	0	0	0	2	0	0	0	0	1	0	0	1	0	0	0	0	0	0	48	17	NA	NA	1	1	65	12	360	6.37507	28	26	22	65	1	18	10
ARDS-162	0	78	160	61.5	0	0	6	6	6	1	1	0	0	0	1	0	0	1	1	0	1	0	0	0	0	0	0	0	0	0	0	0	43	12	13	NA	1	0.7	78.2	14	359	6.3071	26	24	23	111.714	1	18.3	9
ARDS-163	0	72	160	56.8	0	0	14	5	5	1	1	0	0	0	0	0	0	1	1	1	0	0	0	0	0	0	0	0	0	0	0	0	24	12	NA	NA	2	0.6	88.3	8	367	6.44765	20	29		147.167	1	14
ARDS-164	1	84	152	47	0	0	4	3	3	1	0	0	0	0	1	1	0	1	1	1	0	0	0	0	0	0	0	0	0	0	0	0	32	14	NA	NA	1	0.5	78	5	367	8.22133	16	21		156	2	11
ARDS-165	1	81	150	67	0	0	33	19	16	0	1	0	0	1	0	0	1	1	1	1	0	0	0	0	0	0	0	0	0	0	0	0	38	5	6	4	1	0.4	81.8	5	317	7.40308	24	21.4	17	204.5	2	10.4	12
ARDS-166	1	78	150	53	0	0	22	21	21	1	1	0	0	0	0	0	1	1	1	1	0	0	0	0	0	0	0	0	0	0	0	0	26	7	4	4	1	1	108.1	5	421	9.83185	16	21	20	108.1	1	9.4	15
ARDS-167	0	58	163	64	0	0	13	8	8	1	1	0	0	1	0	0	0	1	1	1	0	0	0	0	0	0	0	0	0	0	0	0	35	18	21	21	1	1	85.2	14	284	4.76111	26	30.7	28.1	85.2	1	20	14.1
ARDS-168	0	86	170	54.6	2	0	29	11	7	0	0	0	0	0	0	0	0	1	1	1	0	0	0	0	0	0	0	0	0	0	0	0	27	11	4	5	2	1	80	5	684	10.3605	14	24	18	80	1	11	13
ARDS-169	0	98	158	70	0	0	7	6	6	1	1	0	0	1	0	0	1	1	1	1	0	0	0	0	0	0	0	0	0	0	0	0	37	14	15	NA	1	1	74.1	14	320	5.81	30	29	22	74.1	1	19	8
ARDS-170	1	51	158	47.4	0	0	24	23	23	1	0	0	0	0	0	0	1	1	1	1	0	0	0	0	0	0	0	0	0	0	0	0	27	13	12	12	2	0.8	286.9	5	370	7.39	16	26		358.625	2	11
ARDS-171	0	51	164	72.5	0	0	12	8	5	0	1	0	0	1	2	0	0	1	1	1	0	0	0	0	0	0	0	0	0	0	0	0	26	9	7	7	1	0.5	83.6	10	486	8.03	26	21	19	167.2	2	9.6	9
ARDS-172	0	64	158	55	0	0	20	13	8	0	0	0	0	1	0	0	0	1	1	1	0	0	0	0	0	0	0	0	0	0	0	0	27	11	5	NA	1	0.5	97	14	322	5.84	24	28	25	194	2	19	11
ARDS-173	0	44	173	62	0	0	2	2	2	1	0	0	0	0	0	0	0	1	1	1	0	0	0	0	0	0	0	0	0	0	0	0	32	18	NA	NA	1	1	76.9	12	399	5.8	24	27.8	27	76.9	1	18.7	15
ARDS-174	1	79	143	53	0	0	17	14	10	0	1	0	0	0	0	0	0	1	1	1	0	0	0	0	0	0	0	0	0	0	0	0	17	4	5	6	1	0.6	184.8	5	300	8.23	20	17.4	17	308	2	9.3	12
ARDS-175	0	71	163	72	0	0	5	5	5	1	1	0	0	1	1	0	1	1	1	1	0	0	0	0	0	0	0	0	0	0	0	0	40	17	18	NA	1	1	88.9	14	356	5.97	30	37	22	88.9	1	27	8
ARDS-176	1	42	148	48	0	0	129	45	104	0	1	0	1	0	1	0	0	1	1	1	0	0	0	0	0	0	0	0	0	0	0	0	32	15	16	11	2	0.45	61.5	10	395	9.63415	23	31.7		136.667	1	17.8
ARDS-177	0	80	154	64.5	0	0	70	70	70	0	1	1	0	0	0	0	0	1	1	1	0	0	0	0	0	0	0	0	0	0	0	0	26	6	8	7	1	0.7	70.9	8	400	7.77303	26	22	19	101.286	1	6	11
ARDS-178	1	76	162	64	0	0	111	99	107	0	1	0	0	0	0	0	1	1	1	1	0	0	0	0	0	0	0	0	0	0	0	0	17	7	NA	NA	1	0.6	94	10	394	7.3316	26	35	25	156.667	2	10.2	15
ARDS-179	0	60	174	75	0	0	60	41	46	0	1	0	0	0	0	0	0	2	0	0	0	0	1	0	0	0	1	0	0	0	0	0	22	7	NA	NA	1	0.5	333.7	5	609	8.74246	16	17		667.4	2	9.5
ARDS-180	0	62		65.1	0	1	81	79	79	1	1	0	1	0	2	0	0	1	1	1	0	0	0	0	0	0	0	0	0	0	0	0	22	12	9	9	1	0.4	171.9	5	579		16	22	20	429.75	2	12	15
ARDS-181	1	84	154	80	0	1	80	53	66	0	1	1	1	1	0	0	0	2	0	0	0	0	1	0	0	1	0	0	0	0	0	0	23	10	9	8	1	0.5	96.5	8	529	11.3861	16	25		193	2	14
ARDS-182	0	69	170	62.5	0	1	50	28	20	0	0	0	1	0	0	0	0	2	0	0	0	0	1	0	0	0	0	0	0	0	0	1	30	12	NA	NA	1	0.45	140	5	531	8.04546	18	17	14	311.111	2	9.4	9
ARDS-183	0	27	173	99	0	1	51	20	17	0	0	0	0	0	0	0	0	2	0	0	0	0	1	0	0	0	1	0	0	0	0	0	28	12	NA	NA	1	0.4	44.8	5	650	9.45454	17	21	15	112	1	9	10
ARDS-184	0	73	148.2	53.3	0	0	62	35	62	1	0	1	0	0	0	0	0	1	1	1	0	0	0	0	0	0	0	0	0	0	0	0	17	6	5	3	1	0.5	205.1	5	400	8.66176	26	23	16	410.2	2	12	11
ARDS-185	0	77	168	49	0	0	77	26	56	0	1	1	0	0	1	0	0	1	1	1	0	0	0	0	0	0	0	0	0	0	0	0	32	10	9	NA	1	0.4	104.2	5	400	6.23053	16	30	21	260.5	2	17	16
ARDS-186	0	55	178	56	0	0	46	14	14	0	0	0	0	0	0	0	0	1	1	1	0	0	0	0	0	0	0	0	0	0	0	0	22	4	4	4	1	0.3	229	5	559	7.62619	22	19	15	763.333	2	9.2	10
ARDS-187	0	73	161	47.5	0	0	44	9	4	0	1	0	0	0	0	1	0	2	0	0	0	0	1	0	0	1	0	0	0	0	0	0	26	8	3	NA	1	1	533	5	460	7.95848	25	19	16	533	2	11	11
ARDS-188	1	69	159.5	73	0	1	41	38	38	1	1	0	0	1	0	1	1	1	1	1	0	0	0	0	0	0	0	0	0	0	0	0	24	8	6	6	1	0.7	344	5	437	8.50195	23	21	19	491.429	2	11	14
ARDS-189	1	85	150	44	0	0	66	5	46	0	1	0	0	1	2	0	0	1	1	1	0	0	0	0	0	0	0	0	0	0	0	0	28	6	8	NA	1	0.4	215	8	359	8.38785	18	19	14	537.5	2	11.4	6
ARDS-190	0	24	169	73	0	1	55	29	27	0	0	0	0	0	0	0	0	1	1	0	0	1	0	0	0	0	0	0	0	0	0	0	19	10	7	7	1	0.4	73.3	5	508	7.80218	28	20	15	183.25	2	8.9	10
ARDS-191	1	48	165	130	0	0	48	24	46	1	1	0	0	1	0	0	0	2	0	0	0	0	1	0	0	0	0	0	0	0	1	0	13	5	NA	NA	1	0.6	78.3	10	448	7.97153	18	28	22	130.5	1	16	12
ARDS-192	0	80	152	56	0	0	30	11	6	1	1	1	1	0	0	0	0	1	1	1	0	0	0	0	0	0	0	0	0	0	0	0	34	9	5	5	1	0.5	131.2	5	385	7.75584	16	21	18	262.4	2	13	13
ARDS-193	0	63	174	81	0	0	32	26	23	0	1	0	0	0	0	0	0	1	1	1	0	0	0	0	0	0	0	0	0	0	0	0	28	13	11	10	1	0.9	88.5	16	411	5.90009	30	30	28	98.3333	1	23	12
ARDS-194	0	68	159	53.3	0	0	29	10	7	0	1	1	0	1	0	0	0	1	1	1	0	0	0	0	0	0	0	0	0	0	0	0	24	6	5	4	1	0.6	78.2	5	462	8.24853	16	19	18	130.333	1	8	13
ARDS-195	0	44	180	74	0	0	21	9	8	0	1	0	0	1	0	0	0	1	1	1	0	0	0	0	0	0	0	0	0	0	0	0	26	18	15	10	1	1	64.8	12	454	6.05333	30	25	25	64.8	1	17.5	13
ARDS-196	0	35	170	85	0	1	37	12	11	0	0	0	0	0	0	0	0	2	0	0	0	0	1	0	0	1	0	0	0	0	0	0	16	13	9	4	2	0.4	164	5	615	9.31818	16	26	21	410	2	11	16
ARDS-197	0	69	183	98	0	0	27	7	5	0	0	0	0	0	0	0	0	2	0	0	0	0	1	0	0	1	0	0	0	0	0	0	28	15	9	NA	2	0.4	63.6	8	502	6.4483	16	23		159	2	13
ARDS-198	1	82	147	36.8	0	0	28	13	6	0	1	1	0	1	0	1	0	1	1	0	1	0	0	0	0	0	0	0	0	0	0	0	23	6	5	3	1	0.35	103.8	5	354	8.83013	18	18.7	15	296.571	2	9.2	10
ARDS-199	0	78	158	38	0	0	32	11	9	0	0	0	0	1	1	0	0	1	1	1	0	0	0	0	0	0	0	0	0	0	0	0	21	6	4	7	1	0.6	110.3	5	494	8.96552	16	21	19	183.833	2	10	14
ARDS-200	1	85	157	84	0	0	22	21	21	1	1	0	0	0	0	0	0	1	1	1	0	0	0	0	0	0	0	0	0	0	0	0	31	13	12	9	1	0.5	81.3	16	281	5.71254	33	27.6	27	162.6	2	21.2	11
ARDS-201	0	63	173.5	85	0	0	38	9	7	0	0	0	0	0	0	0	1	2	0	0	0	0	1	0	0	1	0	0	0	0	0	0	28	15	7	4	1	1	280.2	10	480	6.93642	25	19.6	18	280.2	2	13.6	8
ARDS-202	0	67	159	62.4	0	0	21	7	6	0	0	0	0	0	2	0	0	2	0	0	0	0	1	0	0	0	0	0	0	0	1	0	29	15	10	8	1	0.8	74.2	12	316	5.29757	34	26	24	92.75	1	17	12
ARDS-203	1	40	167	72.5	0	1	17	8	6	0	0	0	0	0	0	0	0	2	0	0	0	0	1	0	0	0	0	0	0	0	1	0	25	15	9	2	1	0.8	65.8	5	450	7.72002	20	25	24	82.25	1	12	19
ARDS-204	0	85	159	52	2	0	39	28	33	1	1	1	0	0	0	0	0	1	1	1	0	0	0	0	0	0	0	0	0	0	0	0	34	8	5	6	1	0.6	65.9	12	333	5.94537	30	21.1	17	109.833	1	16.7	5
ARDS-205	0	76	160	50.2	2	1	47	20	20	0	1	0	1	1	0	0	0	2	0	0	0	0	1	0	0	1	0	0	0	0	0	0	18	7	5	6	2	0.4	87.4	10	684	12.0169	12	32		218.5	2	15
ARDS-206	0	68	175	64	0	0	27	19	18	1	1	0	1	0	0	0	0	1	1	1	0	0	0	0	0	0	0	0	0	0	0	0	39	14	9	11	1	0.7	115.3	8	476	6.74508	16	16		164.714	2	10.6
ARDS-207	0	89	161	52.5	0	0	16	16	15	1	0	1	1	0	0	0	1	1	1	1	0	0	0	0	0	0	0	0	0	0	0	0	29	11	7	6	1	0.5	109.2	8	347	6.00035	20	25.8	20	218.4	2	16	12
ARDS-208	0	81	168	67	0	0	22	8	6	0	1	0	0	1	0	1	0	1	1	1	0	0	0	0	0	0	0	0	0	0	0	0	27	9	4	4	1	0.55	97	10	326	5.08	20	24	17	176.364	2	16	7
ARDS-209	1	40	154	95.4	0	0	44	12	29	0	1	0	0	1	0	0	0	1	1	1	0	0	0	0	0	0	0	0	0	0	0	0	22	6	2	NA	1	0.9	71.2	12	374	8.05	20	11.5	28	79.1111	1	6	16
ARDS-210	1	64	158	72	0	0	3	2	2	1	0	0	1	0	0	0	0	1	1	0	1	0	0	0	0	0	0	0	0	0	0	0	40	15		NA	1	1	102	16	318	6.35	30	36	32	102	1	23	16
ARDS-211	0	79	162	71	0	0	31	31	31	1	1	1	0	0	0	0	1	1	1	1	0	0	0	0	0	0	0	0	0	0	0	0	32	9	6	8	2	0.5	79.2	8	546	9.3	20	23.5		158.4	2
ARDS-212	0	46	165	81	0	1	17	9	9	1	0	0	0	0	0	0	1	2	0	0	0	0	1	0	0	1	0	0	0	0	0	0	31	20	22	22	1	0.8	91.6	12	362	5.89	30	31	29	114.5	1	19	17
ARDS-213	1	31	154.5	53	0	0	48	13	11	0	1	0	0	0	0	0	0	1	1	1	0	0	0	0	0	0	0	0	0	0	0	0	33	11	12	NA	1	0.6	145	5	371	7.91	16	26	20	241.667	2	10	15
ARDS-214	1	86	159	42	0	0	3	3	3	1	1	0	0	0	0	0	0	1	1	0	1	0	0	0	0	0	0	0	0	0	0	0	30	9	NA	NA	1	0.5	64.9	10	325	6.37	26	23.7	21	129.8	1	17.1	11
ARDS-215	0	78	1154	43	0	0	28	1	2	1	0	1	0	1	0	0	1	1	1	1	0	0	0	0	0	0	0	0	0	0	0	0	39	12	NA	NA	1	0.4	94.8	5	406	7.88	18	23	20	237	2	10	15
ARDS-216	0	65	162	53.5	0	0	2	2	2	1	1	0	0	0	2	0	0	1	1	1	0	0	0	0	0	0	0	0	0	0	0	0	33	15	NA	NA	2	0.7	114.8	8	570	9.7	20	23	20	164	2	13	12
ARDS-217	0	60	163	57.5	2	0	32	11	7	0	0	0	1	0	0	0	1	1	1	1	0	0	0	0	0	0	0	0	0	0	0	0	33	10	7	4	1	1	118.9	10	339	5.62	24	23.2	22	118.9	1	14.7	12
ARDS-218	1	49	157	56.5	0	0	17	14	12	0	0	0	0	1	0	0	0	2	0	0	0	0	1	0	0	1	0	0	0	0	0	0	20	8	2	2	1	0.5	70.2	5	450	9.15	15	27	24	140.4	1	12	19
ARDS-219	0	62	165.4	81.5	0	1	59	42	35	1	1	0	0	1	1	0	0	1	1	1	0	0	0	0	0	0	0	0	0	0	0	0	16	10	9	9	2	0.6	195	17	570	9.22	27	36		325	2	25
ARDS-220	0	59	165	70	0	1	3	2	2	1	1	0	0	0	0	0	0	1	1	0	0	1	0	0	0	0	0	0	0	0	0	0	31	14	NA	NA	1	0.8	59.3	16	216	3.51	28	38	37	74.125	1	23	21
ARDS-221	0	69	171	80.6	0	1	32	7	7	1	1	0	0	0	0	0	1	2	0	0	0	0	1	0	0	1	0	0	0	0	0	0	37	15	16	NA	1	0.8	89.7	12	491	7.34	28	21	30	112.125	1	10	18
ARDS-222	0	66	174	61	0	0	28	2	2	1	0	0	0	0	0	0	1	2	0	0	0	0	1	0	0	1	0	0	0	0	0	0	34	16	NA	NA	2	1	133	16	479	6.88	32	36	33	133	1	25	17
ARDS-223	0	43	170	114	0	0	13	6	3	0	1	1	0	0	0	0	0	1	1	1	0	0	0	0	0	0	0	0	0	0	0	0	20	9	5	NA	1	0.6	52.6	10	518	7.85	20	26.5	25	87.6667	1	14	15
ARDS-224	1	88	155	50	0	1	8	6	6	1	0	0	0	0	0	0	0	1	1	0	1	0	0	0	0	0	0	0	0	0	0	0	40	13	17	NA	1	1	55	5	387	8.17	20	22		55	1	11
ARDS-225	0	77	176	67.2	0	1	7	4	2	1	1	0	0	1	0	0	0	2	0	0	0	0	1	0	0	1	0	0	0	0	0	0	12	3	NA	NA	1	0.8	137.9	12	395	5.88	24	28	25	172.375	2	18	13
ARDS-226	1	79	153	78	0	0	52	18	33	0	1	0	1	1	0	0	1	1	1	1	0	0	0	0	0	0	0	0	0	0	0	0	35	8	10	7	1	1	73	10	353	7.75824	24	28	26.4	73	1	17.1	16.4
ARDS-227	1	86	158	63	0	0	61	9	61	1	0	0	0	1	0	0	0	1	1	1	0	0	0	0	0	0	0	0	0	0	0	0	30	11	5	3	2	0.55	62	8	497	9.92016	16	25	15	112.727	1	13	7
ARDS-228	1	58	155.6	72.3	1	0	75	34	41	0	0	1	0	0	1	0	0	1	1	1	0	0	0	0	0	0	0	0	0	0	0	0	36	17	15	15	1	1	78	14	266	5.55208	30	27	23	78	1	19	9
ARDS-229	0	62	167	67	1	0	48	26	23	1	1	0	1	0	1	1	1	1	1	0	1	0	0	0	0	0	0	0	0	0	0	0	21	12	10	NA	1	1	68.1	14	409	6.46232	28	31	25	68.1	1	20	11
ARDS-230	0	61	180	80	0	1	57	36	19	0	0	0	0	0	0	0	0	1	1	1	0	0	0	0	0	0	0	0	0	0	0	0	15	NA	NA	NA	2	0.8	52.6	8	560	7.45474	16	26.9	17	65.75	1	14	9
ARDS-231	0	52	157	57	0	0	54	13	8	0	0	0	1	0	0	0	0	2	0	0	0	0	1	0	0	0	0	0	0	0	1	0	23	7	10	NA	2	0.4	124	5	484	8.93	16	20		310	2	10
ARDS-232	0	66	160	47	0	0	36	20	20	0	1	1	0	1	0	0	0	1	1	1	0	0	0	0	0	0	0	0	0	0	0	0	36	11	13	8	2	0.8	82.6	5	303	5.32	22	30		103.25	1	15
ARDS-233	0	54	172	81	0	1	33	9	8	0	1	0	0	1	0	0	0	1	0	0	1	0	0	0	0	0	0	0	0	0	0	0	30	12	6	2	1	0.6	152	8	462	8.38	28	31		253.333	2	17
ARDS-234	0	85	165	69.5	0	0	38	30	24	0	0	0	0	1	0	0	0	1	1	1	0	0	0	0	0	0	0	0	0	0	0	0	31	11	12	8	1	1	62.6	14	360	5.86	26	25.9	23	62.6	1	18.8	9
ARDS-235	1	59	163.5	74	0	0	30	6	3	0	0	0	0	1	0	1	0	2	0	0	0	0	1	0	0	0	0	1	0	0	0	0	14	5	4	NA	1	0.5	99	8	330	5.99	26	20.2	19	198	2	12.7	11
ARDS-236	0	85	162	54.4	0	0	26	21	21	1	1	0	0	1	1	1	1	1	1	1	0	0	0	0	0	0	0	0	0	0	0	0	35	14	8	10	1	0.6	79.2	5	480	8.17	20	16.1	20.9	132	1	9.2	15.9
ARDS-237	0	89	168	61.5	0	0	32	18	15	0	1	0	1	0	0	1	0	2	0	0	0	0	1	0	0	1	0	0	0	0	0	0	23	8	8	5	1	0.6	155.1	8	526	8.19	18	28	21	258.5	2	15	13
ARDS-238	1	78	163	68	0	0	18	11	8	0	1	1	0	0	0	0	1	2	0	0	0	0	1	0	0	1	0	0	0	0	0	0	29	11	11	4	1	1	72.9	14	353	6.46	30	28	25	72.9	1	20	11
ARDS-239	0	50	172	77.2	1	0	43	24	22	0	0	1	1	0	0	0	0	1	1	1	0	0	0	0	0	0	0	0	0	0	0	0	29	11	7	5	1	0.5	84.5	14	417	6.15	26	29	25	169	2	17	11
ARDS-240	1	59	157	64.5	0	1	27	16	13	0	0	1	1	0	0	0	1	2	0	0	0	0	1	0	0	0	0	0	0	0	1	0	26	13	11	NA	1	0.6	111.1	14	304	6.18	30	28	24	185.167	2	20	10
ARDS-241	0	89	170	54.5	0	0	22	18	21	1	1	0	0	0	1	1	1	1	1	1	0	0	0	0	0	0	0	0	0	0	0	0	29	9	8	8	2	0.35	58	5	412	6.24	16	24	0	165.714	2	10
ARDS-242	0	68	160	61.7	1	1	4	9	8	0	1	0	0	1	0	0	0	1	1	1	0	0	0	0	0	0	0	0	0	0	0	0	20	NA	NA	NA	2	0.55	122	10	520	9.14	18	27		221.818	2	15
ARDS-243	0	64	162	51	1	0	26	16	16	1	0	0	1	0	1	1	1	1	1	1	0	0	0	0	0	0	0	0	0	0	0	0	26	8	10	8	2	0.6	77.8	10	582	9.91	21	35	0	129.667	1	17
ARDS-244	0	54	170	62.6	1	0	33	12	10	1	1	0	0	1	0	0	1	1	1	0	1	0	0	0	0	0	0	0	0	0	0	0	25	10	7	3	1	0.6	93.8	5	286	4.33	29	34		156.333	2	16
ARDS-245	1	68	159.5	67	1	1	36	28	28	1	1	0	0	0	1	0	1	1	1	1	0	0	0	0	0	0	0	0	0	0	0	0	37	16	14	NA	1	1	92	12	310	6.02	31	31	30	92	1	18	18
ARDS-246	1	69	149	69	1	0	16	10	5	0	1	0	0	1	2	0	0	1	1	1	0	0	0	0	0	0	0	0	0	0	0	0	38	12	9	10	1	0.6	90.3	12	264	6.3	30	25	22	150.5	2	17	10
ARDS-247	1	77	160	89	0	0	10	7	3	0	1	1	0	0	0	0	1	1	1	1	0	0	0	0	0	0	0	0	0	0	0	0	24	12	3	NA	1	0.4	93.8	10	396	7.63	20	22	20	234.5	2	13.7	10
ARDS-248	1	74	155	61	1	1	31	3	3	1	1	0	1	1	0	0	0	1	1	0	1	0	0	0	0	0	0	0	0	0	0	0	40	14	NA	NA	1	1	130	14	241	5.09	28	31	27	130	1	21	13
ARDS-249	0	75	165	75	1	0	18	8	6	0	1	0	0	1	0	0	0	1	1	1	0	0	0	0	0	0	0	0	0	0	0	0	23	6	6	2	2	0.5	76.2	8	509	8.28	20	24	23	152.4	2	14.9	15
ARDS-250	0	56	170	58	1	0	46	2	2	1	0	0	1	0	0	0	0	2	0	0	0	0	1	0	0	1	0	0	0	0	0	0	37	19	NA	NA	1	0.8	73	10	476	7.21	26	30	29	91.25	1	17	19
ARDS-251	0	53	177	67	0	0	5	5	5	1	0	0	1	0	0	1	1	2	0	0	0	0	1	0	0	1	0	0	0	0	0	0	27	8	14	NA	1	0.5	121	5	571	7.89	27	18	16	242	2	9.1	11
ARDS-252	0	53	167	62	0	0	9	9	9	1	1	0	1	1	0	0	0	2	0	0	0	0	1	0	0	1	0	0	0	0	0	0	41	19	14	14	1	0.4	106.5	8	504	7.96	17	18	18	266.25	2	11	10
ARDS-253	0	58	160	73	1	0	33	20	20	1	0	0	0	0	1	0	1	2	0	0	0	0	1	0	0	1	0	0	0	0	0	0	32	17	18	18	1	0.5	77.3	8	342	6.01	25	20.1	20.2	154.6	2	15.1	12.2
ARDS-254	0	51	160	47	1	1	83	22	22	0	0	0	1	0	1	0	0	2	0	0	0	0	1	0	0	1	0	0	0	0	0	0	30	14	11	7	1	0.6	71.3	5	310	5.04311	28	22		118.833	1	7
ARDS-255	0	84	170	66.02	1	0	71	7	9	0	1	1	0	0	0	1	1	1	1	1	0	0	0	0	0	0	0	0	0	0	0	0	32	9	9	NA	1	0.5	64	12	372	5.635	25	28	25	128	1	19	13
ARDS-256	0	81	178	76	1	1	52	21	23	0	0	0	0	0	0	1	1	1	1	1	0	0	0	0	0	0	0	0	0	0	0	0	22	5	NA	NA	1	0.5	82.7	8	590	8.05	16	31.5	27.9	165.4	2	18	19.9
ARDS-257	0	69	166	62.38	0	1	38	31	32	0	1	0	0	0	0	1	0	1	1	1	0	0	0	0	0	0	0	0	0	0	0	0	23	6	NA	NA	1	0.6	172	14	370	6.4	30	28	23	286.667	2	20	9
ARDS-258	1	35	150	45.5	0	0	34	34	15	1	0	0	0	0	0	1	0	1	1	1	0	0	0	0	0	0	0	0	0	0	0	0	27	12	7	9	1	0.6	183.7	5	373	8.71	20	22	18	306.167	2	10	13
ARDS-259	1	84	154	45.9	0	0	34	21	46	0	1	0	0	1	0	0	0	1	1	1	0	0	0	0	0	0	0	0	0	0	0	0	19	5	8	4	1	0.4	68.5	5	381	8.2	17	20	16	171.25	2	8.8	11
ARDS-260	0	92	157	66.9	0	0	31	20	19	0	1	1	0	0	1	0	0	1	1	1	0	0	0	0	0	0	0	0	0	0	0	0	36	14	6	6	1	0.5	102	10	349	6.44	26	27	22	204	2	16	12
ARDS-261	1	91	150.6	64.3	1	0	35	28	28	1	1	1	0	1	1	0	0	2	0	0	0	0	1	0	0	1	0	0	0	0	0	0	39	12	7	NA	1	0.5	117	5	541	12.48	16	30	23	234	2	12	18
ARDS-262	1	79	150	36.3	0	0	26	16	12	1	1	0	1	1	0	0	1	1	1	0	1	0	0	0	0	0	0	0	0	0	0	0	26	8	13	12	2	0.4	73.5	8	549	12.82	12	18.7		183.75	2	10.2
ARDS-263	0	80	164	65.6	0	1	45	33	43	1	1	0	0	0	0	1	0	1	1	1	0	0	0	0	0	0	0	0	0	0	0	0	33	13	NA	NA	1	0.8	81	10	346	5.71	30	22	21	101.25	1	13	11
ARDS-264	0	64	163	67	1	0	38	18	15	1	1	0	0	0	0	1	1	1	1	1	0	0	0	0	0	0	0	0	0	0	0	0	35	11	7	8	1	0.6	74.6	10	353	5.92	26	27	26	124.333	1	9.1	16
ARDS-265	0	80	162	73	1	0	33	10	17	0	1	0	0	1	1	1	1	1	1	1	0	0	0	0	0	0	0	0	0	0	0	0	31	8	8	4	1	0.6	86.7	10	408	6.95	16	26	20	144.5	1	15	10
ARDS-266	1	37	164.5	67	1	0	25	7	7	0	0	0	0	0	0	0	0	2	0	0	0	0	1	0	0	0	0	0	0	0	1	0	25	11	6	1	1	0.6	69.2	14	350	6.25	26	26	22	115.333	1	18	8
ARDS-267	1	85	146	63.5	1	0	29	13	14	1	1	0	0	1	1	1	0	1	1	0	1	0	0	0	0	0	0	0	0	0	0	0	32	13	11	10	1	0.6	339.5	10	320	8.17	20	25	17	565.833	2	14	7
ARDS-268	0	78	158.4	67.8	1	0	22	9	5	0	1	0	1	0	1	1	1	1	1	1	0	0	0	0	0	0	0	0	0	0	0	0	34	11	11	9	1	0.6	173.9	10	450	8.11	20	32	19	289.833	2	16	9
ARDS-269	0	63	177	59.5	1	0	21	7	7	1	0	0	1	1	0	0	1	1	1	0	1	0	0	0	0	0	0	0	0	0	0	0	34	13	13	17	2	1	56.9	10	346	4.78	26	20	27	56.9	1	14	17
ARDS-270	1	77	152	44	0	0	19	19	14	0	1	0	0	1	0	0	0	1	1	1	0	0	0	0	0	0	0	0	0	0	0	0	23	6	4	4	1	0.4	87.3	10	270	6.07	26	28	23	218.25	2	15	13
ARDS-271	0	44	174	69.66	1	0	21	11	12	1	1	0	0	0	0	0	1	1	1	1	0	0	0	0	0	0	0	0	0	0	0	0	27	8	12	8	1	0.5	75.3	10	415	5.96	20	26	21	150.6	2	15	11
ARDS-272	0	39	184	95.5	0	0	28	16	13	0	1	0	0	0	0	0	1	1	1	1	0	0	0	0	0	0	0	0	0	0	0	0	28	7	10	6	1	1	134	14	450	5.71	24	29	26	134	1	21	12
ARDS-273	0	71	162.5	68.4	1	0	41	8	7	0	1	0	1	1	0	0	1	1	1	1	0	0	0	0	0	0	0	0	0	0	0	0	23	10	10	4	1	1	279	5	503	8.06	16	20	16	279	2	9.9	11
ARDS-274	0	59	172	62.5	0	0	5	1	7	1	0	0	0	0	0	0	1	2	0	0	0	0	1	0	0	0	0	0	0	0	0	1	22	13	NA	NA	2	0.5	99.5	5	356	5.25	32	21		199	2	13
ARDS-275	0	71	160	58	1	0	18	13	13	1	0	0	0	0	0	1	0	1	1	0	1	0	0	0	0	0	0	0	0	0	0	0	25	7	5	8	1	0.5	101.2	5	603	10.59	20	9.1	15	202.4	2	12	10
ARDS-276	0	66	170	68.2	0	0	11	7	5	0	1	0	0	1	2	0	0	1	1	1	0	0	0	0	0	0	0	0	0	0	0	0	NA	NA	NA	NA	2	0.85	121.9	10	334	5.06	35	28	30	143.412	1	19	20
ARDS-277	1	74	151	32.4	0	0	27	15	13	0	0	0	0	0	0	1	1	2	0	0	0	0	1	0	0	1	0	0	0	0	0	0	20	10	5	4	1	0.6	140.9	8	380	8.69	24	23	21	234.833	2	13	13
ARDS-278	0	45	167.8	55.7	1	0	15	4	4	0	0	0	0	0	0	0	1	1	1	0	1	0	0	0	0	0	0	0	0	0	0	0	17	4	3	NA	1	0.4	98.3	5	578	9.03	22	19	18	245.75	2	9.2	13
ARDS-279	0	73	161	62.4	0	0	15	7	6	0	1	0	0	1	0	0	1	2	0	0	0	0	1	0	0	1	0	0	0	0	0	0	23	9	10	3	1	0.5	79	10	356	6.16	22	24	21	158	2	15	11
ARDS-280	0	81	154	58.5	1	0	33	4	3	0	1	0	0	1	0	0	0	1	1	1	0	0	0	0	0	0	0	0	0	0	0	0	19	6	6	NA	1	0.5	80	5	411	7.99	16	17	14	160	2	13	9
ARDS-281	1	60	163	49	1	0	9	7	7	1	1	0	0	0	2	0	0	1	1	1	0	0	0	0	0	0	0	0	0	0	0	0	21	13	NA	NA	1	0.5	150.3	10	358	6.55	20	26	23	300.6	2	16	13
ARDS-282	0	61	167	71	0	0	2	2	16	1	1	0	0	0	0	0	0	1	1	1	0	0	0	0	0	0	0	0	0	0	0	0	36	16	NA	NA	1	0.4	54.4	8	337	5.32	7	25.9	23.5	136	1	10.5	15.5
ARDS-283	0	47	175.5	87.5	1	0	30	2	2	1	0	0	0	0	0	0	1	2	0	0	0	0	1	0	0	1	0	0	0	0	0	0	38	16	NA	NA	1	0.8	81	10	426	6	26	26		101.25	1	16
ARDS-284	0	67	162	43	0	0	4	4	4	1	0	1	1	0	0	0	1	1	1	1	0	0	0	0	0	0	0	0	0	0	0	0	39	10	16	NA	1	0.65	64.2	5	610	10.38	19	20.9		98.7692	1	9.1
ARDS-285	0	66	165	72.1	0	1	96	77	95	0	1	0	0	1	0	1	0	1	1	1	0	0	1	0	0	0	0	0	0	0	0	0	27	8	NA	NA	1	0.4	83.9	8	510	8.297	16	25	22	209.8	2	10	14
ARDS-286	0	74	170	59.8	0	0	109	38	48	0	1	1	0	0	0	0	1	1	1	1	0	0	0	0	0	0	0	0	0	0	0	0	35	11	13	11	1	0.5	89.2	8	463	6.265	20	25.9	20	178.4	2	12.5	12
ARDS-287	1	80	140	66.6	1	1	59	53	53	1	0	0	0	0	0	0	1	2	0	0	0	0	1	0	0	0	0	1	0	0	0	0	39	12	14	15	1	0.65	86.6	16	239	7.09	30	27	24	133.231	1	20	8
ARDS-288	0	70	174	54.1	0	1	37	15	13	0	1	0	0	1	0	0	0	1	1	1	0	0	0	0	0	0	0	0	0	0	0	0	26	5	6	4	2	0.4	91.6	5	617	8.86	12	30	11	229	2	14	6
ARDS-289	1	73	152	46.4	1	0	28	12	8	0	1	0	0	1	2	1	0	1	1	0	1	0	0	0	0	0	0	0	0	0	0	0	30	9	9	7	1	0.6	92	8	299	6.7	24	16.9	14	153.333	2	10.9	6
ARDS-290	0	67	166	57.6	0	0	44	7	4	0	0	1	1	1	0	1	0	1	1	1	0	0	0	0	0	0	0	0	0	0	0	0	23	13	5	NA	1	0.5	96	8	360	5.77	22	24	22	192	2	17	14
ARDS-291	1	80	158	61.5	1	0	43	18	15	0	0	0	0	0	0	1	0	1	1	1	0	0	0	0	0	0	0	0	0	0	0	0	25	9	5	5	1	0.5	63.7	10	350	6.99	28	30	26	127.4	1	20	16
ARDS-292	1	50	151	58.9	1	1	45	21	19	0	1	0	0	1	1	1	0	1	1	0	1	0	0	0	0	0	0	0	0	0	0	0	37	11	16	12	1	0.5	104	10	469	10.72	16	32	20	208	2	16	10
ARDS-293	0	86	156	49.5	0	0	24	10	9	0	1	0	0	0	0	1	1	1	1	1	0	0	0	0	0	0	0	0	0	0	0	0	30	7	4	4	1	1	77.5	8	420	7.88	18	22.9	19	77.5	1	13	11
ARDS-294	0	75	158	60.5	1	0	37	15	9	0	1	0	0	0	1	1	0	1	1	0	1	0	0	0	0	0	0	0	0	0	0	0	29	11	10	6	1	1	70.6	5	440	7.99	16	23.1	20	70.6	1	11.3	15
ARDS-295	0	60	167.8	46.6	1	0	54	17	32	1	0	0	0	0	0	0	1	1	1	0	1	0	0	0	0	0	0	0	0	0	0	0	21	10	6	7	1	0.6	128.2	5	500	7.81	20	23	22	213.667	2	11	17
ARDS-296	0	67	159	46.5	0	0	25	22	73	0	1	1	0	1	0	0	0	1	1	1	0	0	0	0	0	0	0	0	0	0	0	0	13	5	7	6	1	0.5	82.1	8	500	8.93	16	19.6	16	164.2	2	11	8
ARDS-297	0	83	160	49.2	0	0	16	6	4	0	1	0	0	1	0	1	0	1	1	0	1	0	0	0	0	0	0	0	0	0	0	0	24	6	2	NA	1	0.4	114.1	8	430	7.55	18	23	18	285.25	2	10	10
ARDS-298	0	60	160	43	0	1	22	7	7	0	0	0	0	0	0	0	0	1	1	1	0	0	0	0	0	0	0	0	0	0	0	0	19	5	NA	NA	1	0.4	94.4	5	453	7.96	18	20	17	236	2	9	12
ARDS-299	1	59	158	63	1	1	74	32	32	0	0	0	0	1	0	1	0	1	1	1	0	0	0	0	0	0	0	0	0	0	0	0	25	12	NA	NA	1	0.4	78.9	5	400	7.98	24	23	19	197.25	2	11	14
ARDS-300	0	92	164	54	1	0	49	36	37	1	0	0	0	0	0	0	0	1	1	1	0	0	0	0	0	0	0	0	0	0	0	0	27	11	5	11	1	0.6	73	8	365	6.03	27	22.5		121.667	1	12.9
ARDS-301	0	21	191	74.5	0	1	17	16	17	0	0	0	0	0	0	0	0	1	1	0	0	1	0	0	0	0	0	0	0	0	0	0	17	13	11	NA	2	0.8	102	8	575	6.76	20	36	24	127.5	1	17	16
ARDS-302	1	60	148	73.7	0	0	21	16	15	0	1	0	0	0	0	1	0	1	1	0	1	0	0	0	0	0	0	0	0	0	0	0	20	7	6	5	1	0.55	100	10	415	10.12	16	23	19	181.818	2	13	9
ARDS-303	0	101	150	58	0	1	60	20	31	0	0	0	0	0	0	1	0	1	1	0	1	0	0	0	0	0	0	0	0	0	0	0	25	7	5	5	2	0.8	145	8	523	10.94	14	27		181.3	2	16
ARDS-304	1	60	163	51.5	0	0	47	6	3	0	1	0	0	0	1	0	0	1	1	1	0	0	0	0	0	0	0	0	0	0	0	0	37	10	5	NA	1	0.7	99.9	8	400	7.32	18	22	20	142.7	1	13	12
ARDS-305	1	91	148	46	1	0	61	16	13	1	1	0	1	1	1	1	1	2	0	0	0	0	1	0	0	1	0	0	0	0	0	0	22	11	8	9	1	0.4	78.4	5	320	7.8	22	20.1	19	196	2	10.6	14
ARDS-306	0	55	172	67.84	1	0	64	19	57	1	0	0	1	0	0	0	1	1	1	0	1	0	0	0	0	0	0	0	0	0	0	0	21	9	9	5	2	0.8	206	10	533	7.86	20	25	19	257.5	2	23	9
ARDS-307	0	95	155	45.8	1	0	41	23	35	0	0	1	0	0	0	1	0	1	1	1	0	0	0	0	0	0	0	0	0	0	0	0	24	5	4	4	1	0.5	94.6	0	360	6.87	28	21	15	257.5	2	8.3	15
ARDS-308	0	69	170	56.5	0	0	43	43	44	1	0	0	0	0	0	1	0	1	1	1	0	0	0	0	0	0	0	0	0	0	0	0	27	7	12	13	1	0.7	74	14	400	6.06	28	29	24	105.7	1	21	10
ARDS-309	0	81	150	65.6	0	0	16	4	2	0	1	1	0	1	0	0	0	1	1	1	0	0	0	0	0	0	0	0	0	0	0	0	16	6	2	NA	1	0.5	87.6	8	418	8.74	18	18	15	175.2	2	17.5	7
ARDS-310	0	60	158	54	1	0	28	8	8	1	1	0	0	0	0	0	0	1	1	1	0	0	0	0	0	0	0	0	0	0	0	0	32	8	10	11	1	1	103	12	330	5.99	26	17.1		103	1	10.6
ARDS-311	1	82	149	37.4	1	0	67	13	13	0	1	0	0	0	0	0	0	2	0	0	0	0	0	0	0	1	0	0	0	0	0	0	24	7	10	4	1	0.5	58.1	8	280	6.68	20	33		116.2	1	14.6
ARDS-312	0	64	159.8	42.2	1	0	12	6	6	1	1	0	1	1	2	0	0	1	1	1	0	0	1	0	0	0	0	0	0	0	0	0	34	21	NA	NA	1	0.6	76.2	8	370	6.52	22	23		127	1	14
ARDS-313	0	38	176	77	0	1	3	3	3	1	0	0	0	0	0	1	0	1	1	0	0	1	0	0	0	0	0	0	0	0	0	0	27	14	NA	NA	2	0.6	103	8	440	6.16	20	32		171.667	2	16
ARDS-314	0	66	167	50.5	0	0	23	21	21	1	1	0	0	0	0	0	1	1	1	0	1	0	0	0	0	0	0	0	0	0	0	0	35	5	3	8	1	0.5	85	10	351	5.55	20	20	19	170	2	12.2	9
ARDS-315	1	65	150	45	0	0	6	4	4	1	1	0	0	0	0	1	1	1	1	1	0	0	0	0	0	0	0	0	0	0	0	0	37	15	NA	NA	1	1	185.2	10	293	6.84	26	33	33	185.2	2	18	23
ARDS-316	0	42	170	55.7	0	0	13	9	8	0	0	0	1	0	0	0	0	1	1	1	0	0	0	0	0	0	0	0	0	0	0	0	26	13	12	8	1	0.5	111.1	8	530	8.03	18	24	21	222.2	2	14	13
ARDS-317	1	72	157	62	1	1	23	15	16	1	1	0	0	1	0	0	1	2	0	0	0	0	1	0	0	0	0	0	0	0	1	0	40	13	12	15	1	1	104.1	8	417	8.48	16	32	25	104.1	1	17	17
ARDS-318	0	45	172	90.4	0	0	8	8	16	1	1	0	0	0	1	0	1	1	1	1	0	0	0	0	0	0	0	0	0	0	0	0	14	12	15	15	1	0.4	124	10	555	8.18	18	31	9.8	310	2	17
ARDS-319	0	85	163	47.5	0	0	2	1	2	1	0	0	0	1	0	0	1	2	0	0	0	0	1	0	0	0	0	0	0	0	0	1	27	11	NA	NA	1	1	69	5	502	8.42	20	20	17	69	1	9.1	12
ARDS-320	0	89	170	71	0	0	5	5	1	1	1	0	0	0	0	0	0	2	0	0	0	0	1	0	0	1	0	0	0	0	0	0	35	13	14	NA	1	1	75	8	553	8.38	16	26	24	75	1	14	16
ARDS-321	0	57	154	40.46	0	0	50	50	50	0	0	0	0	0	1	0	0	1	1	1	0	0	0	0	0	0	0	0	0	0	0	0	24	10	13	8	1	1	206.8	12	262	5.64	30	29	26	206.8	2	17	14
ARDS-322	0	70	162	78.6	0	0	52	51	51	1	1	0	1	1	1	1	0	1	1	1	0	0	0	0	0	0	0	0	0	0	0	0	32	13	9	13	1	0.65	62	10	394	6.71	26	31	27	95.3846	1	18	17
ARDS-323	1	67	160	57.55	1	0	37	14	10	0	1	0	1	0	1	0	0	1	1	1	0	0	0	0	0	0	0	0	0	0	0	0	34	9	7	7	1	0.5	76	12	280	5.39	24	22	20	152	2	16	8
ARDS-324	0	90	170	56.6	0	0	36	22	31	1	1	1	0	0	1	0	1	1	1	0	1	0	0	0	0	0	0	0	0	0	0	0	22	8	8	9	2	0.4	94	5	643	9.74	14	15.7	13	235	2	7.7	8
ARDS-325	1	74	155	63.7	0	0	26	11	8	0	1	0	0	0	0	0	0	1	1	1	0	0	0	0	0	0	0	0	0	0	0	0	21	6	6	5	1	0.6	73.4	8	443	9.35	19	17	16	122.333	1	9.4	8
ARDS-326	1	70	153	45.55	0	0	18	18	8	1	0	0	0	0	1	1	1	1	1	0	1	0	0	0	0	0	0	0	0	0	0	0	33	11	8	11	1	0.6	76.6	10	422	9.26	25	23	22	127.667	1	9.5	12
ARDS-327	1	84	147	50	0	0	24	11	7	0	1	0	0	1	0	0	0	1	1	1	0	0	0	0	0	0	0	0	0	0	0	0	35	8	7	4	1	1	72.7	5	508	12.67	20	17.2	14	72.7	1	12.8	9
ARDS-328	1	67	157.8	53	2	1	17	11	11	0	0	0	1	1	0	0	0	1	1	1	0	0	0	0	0	0	0	0	0	0	0	0	10	1	6	2	2	0.8	137	14	324	6.49	28	34		171.25	2	22
ARDS-329	0	91	173	87	0	0	26	7	3	0	0	1	0	1	0	0	1	2	0	0	0	0	1	0	0	0	1	0	0	0	0	0	27	6	7	4	1	0.6	170.8	5	598	8.7	18	24	17	284.667	2	12	12
ARDS-330	0	70	165	47	0	0	32	16	14	0	0	0	0	0	0	0	0	1	1	1	0	0	0	0	0	0	0	0	0	0	0	0	20	6	5	6	1	0.45	64.7	10	492	8	16	25.1	16	143.778	1	14.3	6
ARDS-331	0	78	160	109	0	1	61	36	61	0	1	0	0	1	0	1	0	1	1	1	0	0	0	0	0	0	0	0	0	0	0	0	33	13	15	16	1	0.8	80	10	572	10.05	22	34	32	100	1	19	22
ARDS-332	0	67	169	56	0	0	50	22	32	0	0	0	0	0	0	0	1	1	1	1	0	0	0	0	0	0	0	0	0	0	0	0	39	13	15	13	1	0.8	78	10	403	6.16	16	23	20	97.5	1	13	10
ARDS-333	0	80	173	58.4	0	0	61	18	13	0	1	0	0	1	0	0	0	1	1	1	0	0	0	0	0	0	0	0	0	0	0	0	26	9	9	3	1	0.6	95.7	10	387	5.63	28	33	29	159.5	2	20	19
ARDS-334	0	55	162.3	65.4	0	0	21	3	3	1	0	0	1	0	0	0	1	1	1	1	0	0	0	0	0	0	0	0	0	0	0	0	36	15	NA	NA	1	1	328	5	498	8.43	16	31	25	328	2	10	20
ARDS-335	1	59	165	67.9	0	0	24	9	8	0	1	0	0	0	2	0	0	1	1	1	0	0	0	0	0	0	0	0	0	0	0	0	22	10	15	8	1	0.6	101	8	365	6.46	28	19		168.333	2	14
ARDS-336	1	71	154	80	0	0	14	8	5	0	1	0	0	0	0	0	1	1	1	1	0	0	0	0	0	0	0	0	0	0	0	0	23	6	7	3	1	0.7	157.3	8	400	8.61	20	18.9		224.714	2	11.3
ARDS-337	0	42	170	88	0	0	12	9	7	0	0	0	1	0	0	0	0	1	1	1	0	0	0	0	0	0	0	0	0	0	0	0	15	6	3	2	1	0.5	104	5	505	7.65	17	20	18	208	2	8	13
ARDS-338	0	89	164	48.4	0	0	7	6	6	1	0	1	0	0	0	0	0	1	1	1	0	0	0	0	0	0	0	0	0	0	0	0	24	7	6	NA	1	0.4	99.2	5	400	6.61	33	26		248	2	12.8
ARDS-339	0	68	165	64	0	0	25	11	8	0	1	0	0	1	0	1	0	1	1	1	0	0	0	0	0	0	0	0	0	0	0	0	31	9	8	8	1	0.5	129.5	5	536	8.72	19	8		259	2	11.8
ARDS-340	0	75	154	50.5	0	0	26	8	7	0	1	0	0	0	0	0	0	2	0	0	0	0	1	0	0	1	0	0	0	0	0	0	25	10	11	6	1	1	74.6	16	319	6.19899	24	26.4	25	74.6	1	20.2	9
ARDS-341	0	61	157	66	0	0	6	6	6	1	1	1	0	0	0	0	0	1	1	1	0	0	0	0	0	0	0	0	0	0	0	0	30	8	9	NA	1	0.7	93.4	12	297	5.48	24	22	22	133.429	1	15.8	10
ARDS-342	1	33	158	57.4	2	0	22	7	7	1	1	0	0	0	2	0	0	2	0	0	0	0	1	0	0	1	0	0	0	0	0	0	39	17	10	16	2	0.7	83.7	10	562	11.22	29	28		119.571	1	16
ARDS-343	0	84	172	83	0	1	39	8	7	0	0	0	1	1	1	0	1	2	0	0	0	0	1	0	0	1	0	0	0	0	0	0	26	7	6	3	1	1	152	8	595	8.77	17	31	29	152	2	15	21
ARDS-344	0	38	161	76	0	1	7	5	5	1	0	0	1	0	0	0	1	1	1	1	0	0	0	0	0	0	0	0	0	0	0	0	26	13	18	NA	1	1	210	5	511	8.84	24	28	27	210	2	18	22
ARDS-345	1	85	151	55	0	0	11	11	11	1	1	1	0	1	0	0	1	2	0	0	0	0	1	0	0	1	0	0	0	0	0	0	33	9	6	6	1	0.4	78.1	8	308	7.04	23	18	15	195.25	2	9.3	7
ARDS-346	1	47	160	47	0	0	14	8	9	1	0	0	0	1	0	0	0	1	1	1	0	0	0	0	0	0	0	0	0	0	0	0	29	8	12	15	1	1	79.6	10	320	6.16333	30	20	16	79.6	1	11	6
ARDS-347	0	62	175	71	0	0	8	8	8	1	1	1	0	1	0	0	0	1	1	1	0	0	0	0	0	0	0	0	0	0	0	0	33	8	11	15	1	1	139.5	8	444	6.29162	27	13.1		139.5	1	9.6
ARDS-348	0	86	169	52	0	0	6	4	4	1	0	0	0	0	0	0	1	1	1	0	1	0	0	0	0	0	0	0	0	0	0	0	41	11	18	NA	1	1	91	10	398	6.11	20	27.6	25	91	1	15.9	15
ARDS-349	0	51	173	72	0	0	61	4	5	1	0	0	1	0	0	0	1	2	0	0	0	0	1	0	0	1	0	0	0	0	0	0	34	18	20	NA	1	0.4	104	8	405	5.89	20	19	16	260	2	12	8
ARDS-350	0	42	163	71.5	0	0	49	35	40	0	1	0	0	0	1	1	0	1	1	1	0	0	0	0	0	0	0	0	0	0	0	0	31	14	14	14	1	1	64.3	12	358	6	30	34.9		64.3	1	20.7
ARDS-351	0	50	165	72.7	2	1	45	28	24	0	1	0	0	0	0	0	0	1	1	1	0	0	0	0	0	0	0	0	0	0	0	0	19	16	18	19	2	0.6	97	10	542	8.74	16	33		161.667	2	19
ARDS-352	0	38	176	79.2	0	0	33	20	14	0	0	0	0	0	0	0	0	1	1	1	0	0	0	0	0	0	0	0	0	0	0	0	18	10	9	7	1	0.6	101.3	12	454	6.35143	24	30	28	168.833	2	18	16
ARDS-353	0	77	156	53	0	0	28	28	28	1	1	0	0	0	0	0	0	1	1	1	0	0	0	0	0	0	0	0	0	0	0	0	24	10	13	18	2	0.4	70.6	10	646	12.12	24	26.7		176.5	2	15.5
ARDS-354	0	75	161	45	0	1	45	28	13	0	0	0	0	0	1	0	1	1	1	1	0	0	0	0	0	0	0	0	0	0	0	0	27	5	8	NA	1	0.5	87	6	561	9.7	22	20	18	174	2	12	12
ARDS-355	0	88	166	68	0	0	27	18	17	0	1	0	0	1	0	0	0	1	1	1	0	0	0	0	0	0	0	0	0	0	0	0	NA	NA	NA	NA	1	1	73	10	350	5.61077	20	20	20	73	1	11	10
ARDS-356	0	82	178	47.5	0	0	16	10	6	1	1	0	0	1	1	0	0	1	1	1	0	0	0	0	0	0	0	0	0	0	0	0	30	6	6	9	1	0.5	100	5	544	7.45205	16	24	15	200	2	11	10
ARDS-357	1	61	160	52.5	0	0	35	7	6	0	0	0	0	0	0	0	1	1	1	1	0	0	0	0	0	0	0	0	0	0	0	0	36	10	9	6	1	0.4	56.2	12	311	5.99	27	17.7	16	140.5	1	13.2
ARDS-358	0	68	158	54.3	1	0	34	13	10	0	0	0	1	1	0	0	0	1	1	1	0	0	0	0	0	0	0	0	0	0	0	0	39	14	12	8	1	1	76.9	8	420	7.62	21	23.5	22	76.9	1	12.8	14
ARDS-359	0	29	182	76.94	0	1	18	18	18	1	0	0	0	0	0	0	0	2	0	0	0	0	1	0	0	0	0	0	0	0	1	0	28	10	14	18	1	0.5	54	8	528	6.86	20	27	18	108	1	15	10
ARDS-360	0	55	162	58.74	0	1	22	17	15	0	1	0	0	1	0	1	0	1	1	1	0	0	0	0	0	0	0	0	0	0	0	0	19	7	NA	NA	2	0.6	79	8	598	10.18	19	23	22	131.667	1	13	14
ARDS-361	1	75	156.5	43.6	1	0	21	11	9	0	1	0	0	0	0	0	1	1	1	1	0	0	0	0	0	0	0	0	0	0	0	0	18	6	5	5	1	0.5	85.5	10	309	6.34	22	22.4	18	171	2	14.7	8
ARDS-362	1	65	158	48.2	1	0	37	24	21	0	1	0	0	1	0	0	0	1	1	1	0	0	0	0	0	0	0	0	0	0	0	0	31	12	12	8	1	0.6	72	14	295	5.89	27	31	27	120	1	20	13
ARDS-363	0	74	159	56	0	0	18	13	13	1	0	0	1	0	0	0	1	1	1	1	0	0	0	0	0	0	0	0	0	0	0	0	32	14	18	15	1	0.4	103.6	10	322	5.75	28	23.5	22	259	2	15	12
ARDS-364	1	77	144	47.7	0	0	26	13	9	0	0	0	0	1	0	0	0	1	1	1	0	0	0	0	0	0	0	0	0	0	0	0	28	8	10	3	1	0.9	124.4	10	363	9.71627	24	20	19	138.222	1	13	9
ARDS-365	1	60	145	53	0	0	18	17	18	1	0	0	0	1	0	0	1	1	1	1	0	0	0	0	0	0	0	0	0	0	0	0	19	11	5	7	1	0.6	81	10	280	7.31644	24	20	17	135	1	12	7
ARDS-366	0	72	166.5	61	0	0	7	7	7	1	0	0	1	0	0	0	0	1	1	1	0	0	0	0	0	0	0	0	0	0	0	0	32	10	16	NA	1	0.6	96.8	5	566	9.00844	16	19.5	19	161.333	2	8.9	14
ARDS-367	1	47	158	50	0	0	70	30	14	0	0	0	0	0	0	0	0	1	1	1	0	0	0	0	0	0	0	0	0	0	0	0	19	12	9	10	1	0.8	73.2	14	302	6.02794	26	26.8	22	91.5	1	18.5	8
ARDS-368	0	62	170	66	0	0	48	21	31	0	1	0	0	1	1	1	0	1	1	1	0	0	0	0	0	0	0	0	0	0	0	0	27	10	9	7	1	0.4	81	8	499	7.55832	16	21	18	202.5	2	12	10
ARDS-369	1	82	150	39	1	0	57	34	15	1	0	0	0	0	0	0	0	1	1	0	1	0	0	0	0	0	0	0	0	0	0	0	24	10	5	4	1	1	295	8	360	8.40729	16	20	18	295	2	10.7	10
ARDS-370	0	69	168	65	0	0	54	32	42	1	1	0	0	0	1	0	0	1	1	1	0	0	0	0	0	0	0	0	0	0	0	0	38	14	13	11	1	1	70	12	410	6.40625	30	27	24	70	1	19	12
[truncated: 14 more columns]
